# Supplementary material for: 4-Methyl-N-(3-oxo-2,3-dihydro-1,2-benzisothia­zol-2-yl)benzene­sulfonamide
Source: Acta Crystallogr Sect E Struct Rep Online. 2009 Jan 31;65(Pt 2):o425–6. doi: 10.1107/S1600536809003201 (PMC2968308; doi:10.1107/S1600536809003201)
Supplement: Supplementary file 1 [file e-65-0o425-sup1.cif]

##############################################################################
###                                                                        ###
###        Electronic paper (Acta Crystallographica Section E)             ###
###                                                                        ###
##############################################################################
#                                                                            #
# This CIF contains the data in a paper accepted for publication in Acta     #
# Crystallographica Section E. It conforms to the requirements of Notes      #
# for Authors for Section E, and has been peer reviewed under the auspices   #
# of the IUCr Commission on Journals.                                        #
#                                                                            #
# Full details of the Crystallographic Information File format               #
# are given in the paper "The Crystallographic Information File (CIF):       #
# a New Standard Archive File for Crystallography" by S. R. Hall, F. H.      #
# Allen and I. D. Brown [Acta Cryst. (1991), A47, 655-685].                  #
#                                                                            #
# The current version of the core CIF dictionary is obtainable from          #
# ftp://ftp.iucr.org/pub/cif_core.dic. The current version number is 2.4.    #
#                                                                            #
# Software is freely available for graphical display of the structure(s) in  #
# this CIF.  For information consult the CIF home page http://www.iucr.org/  #
# cif/home.html                                                              #
#                                                                            #
# This file may be used for bona fide research purposes within the           #
# scientific community so long as proper attribution is given to the journal # 
# article from which it was obtained.                                        #
#                                                                            #
##############################################################################
                                             
data_global
_audit_creation_method     'ModiCIF v2.00'
_journal_date_recd_electronic     2009-01-22
_journal_date_accepted     2009-01-26
_journal_name_full     'Acta Crystallographica, Section E'
_journal_year     2009
_journal_volume     65
_journal_issue      2
_journal_page_first     o425
_journal_page_last     o426
_journal_paper_category     QO
_journal_coeditor_code     LH2764
_publ_contact_author
;
 Prof. Corrado Rizzoli
 Universit\'a degli Studi di Parma
 Dipartimento di Chimica Generale ed Inorganica,
 Chimica Analitica, Chimica Fisica
 Viale G. P. Usberti 17/A
 I-43100 Parma
 Italy
;
_publ_contact_author_email     'corrado.rizzoli@unipr.it'
_publ_contact_author_fax     '[++39]521 905 556'
_publ_contact_author_phone     '[++39]521 905 449'
_publ_section_title
;
4-Methyl-<i>N</i>-(3-oxo-2,3-dihydro-1,2-benzisothiazol-2-yl)benzenesulfonamide
;
loop_
    _publ_author_name
    _publ_author_address
    'Corrado Rizzoli'
;    Dipartimento di Chimica Generale ed Inorganica
     Chimica Analitica, Chimica Fisica
     Viale G. P. Usberti 17/A
     Universit\'a di Parma
     I-43100 Parma
     Italy
;
    'Paola Vicini'
;    Dipartimento Farmaceutico
     Viale G. P. Usberti 27/A
     Universit\'a di Parma
     I-43100 Parma
     Italy
;
    'Matteo Incerti'
;    Dipartimento Farmaceutico
     Viale G. P. Usberti 27/A
     Universit\'a di Parma
     I-43100 Parma
     Italy
;
data_I
_chemical_name_systematic
;
4-Methyl-<i>N</i>-(3-oxo-2,3-dihydro-1,2-benzisothiazol-2-yl)benzenesulfonamide
;
_chemical_name_common     ?
_chemical_formula_moiety     'C14 H12 N2 O3 S2'
_chemical_formula_sum     'C14 H12 N2 O3 S2'
_chemical_formula_iupac     'C14 H12 N2 O3 S2'
_chemical_formula_weight     320.38
_chemical_melting_point     ?
_symmetry_cell_setting     Monoclinic
_symmetry_space_group_name_H-M     'P 21/n'
_symmetry_space_group_name_Hall     '-P 2yn'
loop_
    _symmetry_equiv_pos_as_xyz
    'x,y,z'
    '-x+1/2,y+1/2,-z+1/2'
    '-x,-y,-z'
    'x-1/2,-y-1/2,z-1/2'
_cell_length_a     8.051(3)
_cell_length_b     7.655(3)
_cell_length_c     23.910(10)
_cell_angle_alpha     90.00
_cell_angle_beta     98.490(8)
_cell_angle_gamma     90.00
_cell_volume     1457.4(10)
_cell_formula_units_Z     4
_cell_measurement_reflns_used     1208
_cell_measurement_theta_min     3.12
_cell_measurement_theta_max     54.70
_cell_measurement_temperature     296(2)
_exptl_crystal_description     prism
_exptl_crystal_colour     'pale yellow'
_exptl_crystal_size_max     0.28
_exptl_crystal_size_mid     0.26
_exptl_crystal_size_min     0.12
_exptl_crystal_density_diffrn     1.460
_exptl_crystal_density_meas     ?
_exptl_crystal_density_method     'not measured'
_exptl_crystal_F_000     664
_exptl_absorpt_coefficient_mu     0.376
_exptl_absorpt_correction_type     multi-scan
_exptl_absorpt_process_details     '(SADABS; Bruker, 1997)'
_exptl_absorpt_correction_T_min     0.892
_exptl_absorpt_correction_T_max     0.957
_exptl_special_details
;
;
_diffrn_ambient_temperature     296(2)
_diffrn_radiation_type     MoK\a
_diffrn_radiation_wavelength     0.71073
_diffrn_radiation_source     'fine-focus sealed tube'
_diffrn_radiation_monochromator     graphite
_diffrn_measurement_device     'Bruker SMART 1000 CCD area-detector'
_diffrn_measurement_method     \w
_diffrn_reflns_number     17685
_diffrn_reflns_av_R_equivalents     0.0410
_diffrn_reflns_av_sigmaI/netI     0.0445
_diffrn_reflns_theta_min     1.72
_diffrn_reflns_theta_max     28.00
_diffrn_reflns_theta_full     28.00
_diffrn_measured_fraction_theta_max     0.999
_diffrn_measured_fraction_theta_full     0.999
_diffrn_reflns_limit_h_min     -10
_diffrn_reflns_limit_h_max     10
_diffrn_reflns_limit_k_min     -10
_diffrn_reflns_limit_k_max     10
_diffrn_reflns_limit_l_min     -31
_diffrn_reflns_limit_l_max     31
_diffrn_standards_number     0
_diffrn_standards_interval_count     ?
_diffrn_standards_interval_time     ?
_diffrn_standards_decay_%     0
_refine_special_details
;
Refinement of <i>F</i>^2^ against ALL reflections. The weighted <i>R</i>-factor
<i>wR</i> and goodness of fit <i>S</i> are based on <i>F</i>^2^, conventional
<i>R</i>-factors <i>R</i> are based on <i>F</i>, with <i>F</i> set to zero for
negative <i>F</i>^2^. The threshold expression of <i>F</i>^2^ >
\s(<i>F</i>^2^) is used only for calculating <i>R</i>-factors(gt) <i>etc</i>.
and is not relevant to the choice of reflections for refinement.
<i>R</i>-factors based on <i>F</i>^2^ are statistically about twice as large
as those based on <i>F</i>, and <i>R</i>- factors based on ALL data will be
even larger.
;
_reflns_number_total     3521
_reflns_number_gt     1888
_reflns_threshold_expression     I>2\s(I)
_refine_ls_structure_factor_coef     Fsqd
_refine_ls_matrix_type     full
_refine_ls_R_factor_all     0.0833
_refine_ls_R_factor_gt     0.0396
_refine_ls_wR_factor_gt     0.0832
_refine_ls_wR_factor_ref     0.0893
_refine_ls_goodness_of_fit_ref     1.005
_refine_ls_restrained_S_all     1.006
_refine_ls_number_reflns     3521
_refine_ls_number_parameters     194
_refine_ls_number_restraints     1
_refine_ls_hydrogen_treatment     mixed
_refine_ls_weighting_scheme     calc
_refine_ls_weighting_details
                      'w=1/[\s^2^(Fo^2^)+(0.0354P)^2^] where P=(Fo^2^+2Fc^2^)/3'
_atom_sites_solution_hydrogens     geom
_atom_sites_solution_primary     direct
_atom_sites_solution_secondary     difmap
_refine_ls_shift/su_max     0.000
_refine_ls_shift/su_mean     0.000
_refine_diff_density_max     0.229
_refine_diff_density_min     -0.283
_refine_ls_extinction_method     none
_refine_ls_extinction_coef     ?
_refine_ls_abs_structure_details     ?
_refine_ls_abs_structure_Flack     ?
loop_
    _atom_type_symbol
    _atom_type_description
    _atom_type_scat_dispersion_real
    _atom_type_scat_dispersion_imag
    _atom_type_scat_source
    'S' 'S' 0.1246 0.1234
                         'International Tables Vol C Tables 4.2.6.8 and 6.1.1.4'
    'O' 'O' 0.0106 0.0060
                         'International Tables Vol C Tables 4.2.6.8 and 6.1.1.4'
    'N' 'N' 0.0061 0.0033
                         'International Tables Vol C Tables 4.2.6.8 and 6.1.1.4'
    'H' 'H' 0.0000 0.0000
                         'International Tables Vol C Tables 4.2.6.8 and 6.1.1.4'
    'C' 'C' 0.0033 0.0016
                         'International Tables Vol C Tables 4.2.6.8 and 6.1.1.4'
_computing_data_collection     'SMART (Bruker, 1997)'
_computing_cell_refinement     'SAINT (Bruker, 1997)'
_computing_data_reduction     'SAINT (Bruker, 1997)'
_computing_structure_solution     'SIR97 (Altomare <i>et al.</i>,  1999)'
_computing_structure_refinement     'SHELXL97 (Sheldrick, 2008)'
_computing_molecular_graphics
               'ORTEP-3 for Windows (Farrugia, 1997) and SCHAKAL (Keller, 1997)'
_computing_publication_material
                       'SHELXL97 (Sheldrick, 2008) and PARST95 (Nardelli, 1995)'
loop_
    _atom_site_type_symbol
    _atom_site_label
    _atom_site_fract_x
    _atom_site_fract_y
    _atom_site_fract_z
    _atom_site_U_iso_or_equiv
    _atom_site_adp_type
    _atom_site_calc_flag
    _atom_site_refinement_flags
    _atom_site_occupancy
    _atom_site_disorder_assembly
    _atom_site_disorder_group
    S S1 0.07092(8) 0.54275(7) 0.15129(2) 0.0674(2) Uani d . 1 . .
    S S2 -0.38794(7) 0.64261(7) 0.12617(2) 0.06196(18) Uani d . 1 . .
    O O1 -0.25352(19) 0.2912(2) 0.21942(6) 0.0740(4) Uani d . 1 . .
    O O2 -0.4086(2) 0.48129(18) 0.09686(6) 0.0795(5) Uani d . 1 . .
    O O3 -0.5189(2) 0.7130(2) 0.15313(7) 0.0826(5) Uani d . 1 . .
    N N1 -0.1134(2) 0.4976(2) 0.17603(7) 0.0585(5) Uani d . 1 . .
    N N2 -0.2283(3) 0.6277(2) 0.17766(8) 0.0692(5) Uani d D 1 . .
    H H2 -0.247(3) 0.670(3) 0.2089(6) 0.085(8) Uiso d D 1 . .
    C C1 -0.1300(3) 0.3352(2) 0.19864(8) 0.0524(5) Uani d . 1 . .
    C C2 0.0211(2) 0.2380(2) 0.19334(8) 0.0469(5) Uani d . 1 . .
    C C3 0.0556(3) 0.0671(3) 0.21027(8) 0.0584(5) Uani d . 1 . .
    H H3 -0.0221 0.0028 0.2269 0.070 Uiso calc R 1 . .
    C C4 0.2040(3) -0.0051(3) 0.20233(10) 0.0702(6) Uani d . 1 . .
    H H4 0.2268 -0.1211 0.2122 0.084 Uiso calc R 1 . .
    C C5 0.3219(3) 0.0936(3) 0.17950(10) 0.0796(7) Uani d . 1 . .
    H H5 0.4249 0.0432 0.1758 0.096 Uiso calc R 1 . .
    C C6 0.2925(3) 0.2611(3) 0.16232(10) 0.0722(6) Uani d . 1 . .
    H H6 0.3724 0.3250 0.1467 0.087 Uiso calc R 1 . .
    C C7 0.1378(3) 0.3337(2) 0.16900(8) 0.0527(5) Uani d . 1 . .
    C C8 -0.3251(2) 0.7991(3) 0.08016(8) 0.0544(5) Uani d . 1 . .
    C C9 -0.3198(3) 0.7587(3) 0.02474(10) 0.0815(7) Uani d . 1 . .
    H H9 -0.3454 0.6466 0.0111 0.098 Uiso calc R 1 . .
    C C10 -0.2757(4) 0.8877(4) -0.01057(10) 0.0977(9) Uani d . 1 . .
    H H10 -0.2729 0.8606 -0.0483 0.117 Uiso calc R 1 . .
    C C11 -0.2362(3) 1.0529(4) 0.00758(12) 0.0789(7) Uani d . 1 . .
    C C12 -0.2448(3) 1.0894(3) 0.06352(11) 0.0793(7) Uani d . 1 . .
    H H12 -0.2203 1.2017 0.0772 0.095 Uiso calc R 1 . .
    C C13 -0.2886(3) 0.9645(3) 0.09934(10) 0.0708(6) Uani d . 1 . .
    H H13 -0.2935 0.9922 0.1369 0.085 Uiso calc R 1 . .
    C C14 -0.1871(4) 1.1911(4) -0.03204(12) 0.1226(12) Uani d . 1 . .
    H H14A -0.1661 1.2993 -0.0120 0.184 Uiso calc R 1 . .
    H H14B -0.2766 1.2068 -0.0629 0.184 Uiso calc R 1 . .
    H H14C -0.0874 1.1549 -0.0464 0.184 Uiso calc R 1 . .
loop_
    _atom_site_aniso_label
    _atom_site_aniso_U_11
    _atom_site_aniso_U_22
    _atom_site_aniso_U_33
    _atom_site_aniso_U_12
    _atom_site_aniso_U_13
    _atom_site_aniso_U_23
    S1 0.0837(4) 0.0494(3) 0.0742(4) -0.0037(3) 0.0287(3) 0.0081(3)
    S2 0.0711(4) 0.0537(3) 0.0623(4) 0.0114(3) 0.0140(3) 0.0072(3)
    O1 0.0561(9) 0.0904(11) 0.0790(10) 0.0106(8) 0.0222(8) 0.0324(9)
    O2 0.1055(13) 0.0531(9) 0.0784(11) -0.0047(8) 0.0092(9) -0.0016(8)
    O3 0.0789(11) 0.0863(11) 0.0896(12) 0.0260(9) 0.0360(9) 0.0181(9)
    N1 0.0668(12) 0.0489(10) 0.0626(11) 0.0159(9) 0.0193(9) 0.0127(8)
    N2 0.0929(14) 0.0660(12) 0.0483(11) 0.0358(11) 0.0092(10) 0.0007(10)
    C1 0.0538(13) 0.0556(13) 0.0484(12) 0.0027(10) 0.0099(10) 0.0099(10)
    C2 0.0457(12) 0.0437(11) 0.0508(11) 0.0001(9) 0.0055(9) 0.0021(9)
    C3 0.0598(14) 0.0514(13) 0.0610(13) 0.0000(10) -0.0004(11) 0.0053(10)
    C4 0.0759(17) 0.0548(13) 0.0760(16) 0.0139(13) -0.0013(13) -0.0038(12)
    C5 0.0670(16) 0.0808(18) 0.0911(18) 0.0205(14) 0.0121(14) -0.0180(14)
    C6 0.0622(15) 0.0765(16) 0.0834(16) -0.0070(13) 0.0287(13) -0.0146(14)
    C7 0.0552(13) 0.0498(12) 0.0543(12) -0.0030(10) 0.0122(10) -0.0045(9)
    C8 0.0579(13) 0.0556(12) 0.0491(12) 0.0104(10) 0.0056(10) 0.0034(10)
    C9 0.111(2) 0.0751(16) 0.0603(16) -0.0120(15) 0.0195(14) -0.0075(13)
    C10 0.125(2) 0.119(2) 0.0504(15) -0.0115(19) 0.0165(15) 0.0051(16)
    C11 0.0669(16) 0.0886(19) 0.0774(19) -0.0017(14) -0.0021(13) 0.0278(16)
    C12 0.0940(19) 0.0613(15) 0.0808(19) -0.0026(13) 0.0065(14) 0.0065(14)
    C13 0.0920(18) 0.0637(15) 0.0571(14) 0.0010(13) 0.0125(13) -0.0009(12)
    C14 0.108(2) 0.143(3) 0.114(2) -0.014(2) 0.0065(18) 0.070(2)
loop_
    _geom_bond_atom_site_label_1
    _geom_bond_atom_site_label_2
    _geom_bond_site_symmetry_2
    _geom_bond_distance
    _geom_bond_publ_flag
    S1 N1 . 1.7116(19) ?
    S1 C7 . 1.721(2) ?
    S2 O2 . 1.4175(16) ?
    S2 O3 . 1.4205(15) ?
    S2 N2 . 1.647(2) ?
    S2 C8 . 1.751(2) ?
    O1 C1 . 1.223(2) ?
    N1 N2 . 1.364(2) ?
    N1 C1 . 1.370(2) ?
    N2 H2 . 0.844(9) ?
    C1 C2 . 1.448(3) ?
    C2 C3 . 1.385(3) ?
    C2 C7 . 1.386(2) ?
    C3 C4 . 1.355(3) ?
    C3 H3 . 0.9300 ?
    C4 C5 . 1.387(3) ?
    C4 H4 . 0.9300 ?
    C5 C6 . 1.356(3) ?
    C5 H5 . 0.9300 ?
    C6 C7 . 1.394(3) ?
    C6 H6 . 0.9300 ?
    C8 C13 . 1.364(3) ?
    C8 C9 . 1.368(3) ?
    C9 C10 . 1.380(3) ?
    C9 H9 . 0.9300 ?
    C10 C11 . 1.359(3) ?
    C10 H10 . 0.9300 ?
    C11 C12 . 1.378(3) ?
    C11 C14 . 1.511(3) ?
    C12 C13 . 1.364(3) ?
    C12 H12 . 0.9300 ?
    C13 H13 . 0.9300 ?
    C14 H14A . 0.9600 ?
    C14 H14B . 0.9600 ?
    C14 H14C . 0.9600 ?
loop_
    _geom_angle_atom_site_label_1
    _geom_angle_atom_site_label_2
    _geom_angle_atom_site_label_3
    _geom_angle_site_symmetry_1
    _geom_angle_site_symmetry_3
    _geom_angle
    _geom_angle_publ_flag
    N1 S1 C7 . . 89.03(9) ?
    O2 S2 O3 . . 120.93(11) ?
    O2 S2 N2 . . 109.30(10) ?
    O3 S2 N2 . . 103.69(10) ?
    O2 S2 C8 . . 107.99(10) ?
    O3 S2 C8 . . 109.17(10) ?
    N2 S2 C8 . . 104.56(10) ?
    N2 N1 C1 . . 123.02(17) ?
    N2 N1 S1 . . 119.29(14) ?
    C1 N1 S1 . . 117.36(13) ?
    N1 N2 S2 . . 119.16(15) ?
    N1 N2 H2 . . 120.6(16) ?
    S2 N2 H2 . . 114.6(16) ?
    O1 C1 N1 . . 122.89(18) ?
    O1 C1 C2 . . 129.65(18) ?
    N1 C1 C2 . . 107.45(17) ?
    C3 C2 C7 . . 120.20(18) ?
    C3 C2 C1 . . 126.50(18) ?
    C7 C2 C1 . . 113.30(17) ?
    C4 C3 C2 . . 119.2(2) ?
    C4 C3 H3 . . 120.4 ?
    C2 C3 H3 . . 120.4 ?
    C3 C4 C5 . . 120.1(2) ?
    C3 C4 H4 . . 119.9 ?
    C5 C4 H4 . . 119.9 ?
    C6 C5 C4 . . 122.3(2) ?
    C6 C5 H5 . . 118.8 ?
    C4 C5 H5 . . 118.8 ?
    C5 C6 C7 . . 117.5(2) ?
    C5 C6 H6 . . 121.3 ?
    C7 C6 H6 . . 121.3 ?
    C2 C7 C6 . . 120.65(19) ?
    C2 C7 S1 . . 112.83(15) ?
    C6 C7 S1 . . 126.50(17) ?
    C13 C8 C9 . . 120.0(2) ?
    C13 C8 S2 . . 119.47(17) ?
    C9 C8 S2 . . 120.50(18) ?
    C8 C9 C10 . . 118.6(2) ?
    C8 C9 H9 . . 120.7 ?
    C10 C9 H9 . . 120.7 ?
    C11 C10 C9 . . 122.7(2) ?
    C11 C10 H10 . . 118.7 ?
    C9 C10 H10 . . 118.7 ?
    C10 C11 C12 . . 117.1(2) ?
    C10 C11 C14 . . 121.4(3) ?
    C12 C11 C14 . . 121.5(3) ?
    C13 C12 C11 . . 121.5(2) ?
    C13 C12 H12 . . 119.3 ?
    C11 C12 H12 . . 119.3 ?
    C12 C13 C8 . . 120.2(2) ?
    C12 C13 H13 . . 119.9 ?
    C8 C13 H13 . . 119.9 ?
    C11 C14 H14A . . 109.5 ?
    C11 C14 H14B . . 109.5 ?
    H14A C14 H14B . . 109.5 ?
    C11 C14 H14C . . 109.5 ?
    H14A C14 H14C . . 109.5 ?
    H14B C14 H14C . . 109.5 ?
loop_
    _geom_hbond_atom_site_label_D
    _geom_hbond_atom_site_label_H
    _geom_hbond_atom_site_label_A
    _geom_hbond_site_symmetry_A
    _geom_hbond_distance_DH
    _geom_hbond_distance_HA
    _geom_hbond_distance_DA
    _geom_hbond_angle_DHA
    N2 H2 O1 2_455 0.848(17) 1.948(17) 2.784(3) 168.3(15)
    C6 H6 O2 1_655 0.93 2.56 3.492(3) 175
