# Supplementary material for: 4-Methyl-N-(3-oxo-2,3-dihydro-1,2-benzisothia­zol-2-yl)benzene­sulfonamide
Source: Acta Crystallogr Sect E Struct Rep Online. 2009 Jan 31;65(Pt 2):o425–6. doi: 10.1107/S1600536809003201 (PMC2968308; doi:10.1107/S1600536809003201)
Supplement: Supplementary file 2 [file e-65-0o425-Isup2.hkl]

# 
# h,k,l, Fc-squared, Fo-squared, sigma(Fo-squared) and status flag 
# 
data_I
_shelx_title '  PC02 - HS7 P21/n' 
_shelx_refln_list_code          4 
_shelx_F_calc_maximum      154.78 
_exptl_crystal_F_000       664.00 
_reflns_d_resolution_high  0.7570 
 
loop_ 
 _symmetry_equiv_pos_as_xyz 
 'x, y, z' 
 '-x+1/2, y+1/2, -z+1/2' 
 '-x, -y, -z' 
 'x-1/2, -y-1/2, z-1/2' 
 
_cell_length_a     8.0510 
_cell_length_b     7.6550 
_cell_length_c    23.9100 
_cell_angle_alpha  90.000 
_cell_angle_beta   98.490 
_cell_angle_gamma  90.000 
 
_shelx_F_squared_multiplier     1.000 
 
loop_ 
 _refln_index_h 
 _refln_index_k 
 _refln_index_l 
 _refln_F_squared_calc 
 _refln_F_squared_meas 
 _refln_F_squared_sigma 
 _refln_observed_status 
   2   0   0     8414.63     8686.80     41.75 o 
   4   0   0       22.80       25.63      4.20 o 
   6   0   0      457.51      460.69     17.57 o 
   8   0   0       33.27       32.65      9.18 o 
  10   0   0        0.42        5.76     13.53 o 
   1   1   0      116.59      109.63      2.98 o 
   2   1   0     7936.58     8028.87     57.48 o 
   3   1   0      342.23      299.46      6.31 o 
   4   1   0     1058.94     1029.36     15.81 o 
   5   1   0        1.12        1.76      3.60 o 
   6   1   0       79.72       98.21      7.17 o 
   7   1   0        5.00        8.92      5.73 o 
   8   1   0       51.50       46.49      8.07 o 
   9   1   0       11.12       10.27      7.45 o 
  10   1   0        3.62       12.07      9.07 o 
   0   2   0      143.41      147.51      4.84 o 
   1   2   0      292.45      260.47      5.34 o 
   2   2   0      502.99      522.81      8.37 o 
   3   2   0      137.75      159.70      4.46 o 
   4   2   0      279.72      280.75      7.38 o 
   5   2   0      158.18      143.57      6.32 o 
   6   2   0      688.28      665.70     13.06 o 
   7   2   0      246.80      224.36     11.64 o 
   8   2   0       72.38       72.07      9.12 o 
   9   2   0        2.09        0.99      7.75 o 
  10   2   0        0.06        3.92      8.93 o 
   1   3   0     1201.40     1156.74     16.21 o 
   2   3   0      552.08      524.78      8.98 o 
   3   3   0      237.29      230.37      6.61 o 
   4   3   0      304.11      265.42      7.46 o 
   5   3   0      358.64      367.89     11.11 o 
   6   3   0        3.39        9.38      5.10 o 
   7   3   0        8.21        5.04      6.14 o 
   8   3   0        2.25        3.70      7.09 o 
   9   3   0       10.44       11.78      9.10 o 
  10   3   0        2.75        3.18     20.05 o 
   0   4   0      849.72      921.56     15.08 o 
   1   4   0      260.90      240.68      5.99 o 
   2   4   0      247.53      278.56      7.69 o 
   3   4   0     1526.49     1526.04     18.34 o 
   4   4   0      299.41      300.67      9.39 o 
   5   4   0        3.35        0.75      4.90 o 
   6   4   0       10.65        3.72      5.23 o 
   7   4   0        0.63        0.00      6.23 o 
   8   4   0       25.94       36.40      9.54 o 
   9   4   0       15.15       11.45      9.78 o 
   1   5   0       13.96       19.30      3.92 o 
   2   5   0        3.22        1.40      4.24 o 
   3   5   0       63.30       53.27      5.59 o 
   4   5   0       78.84       71.76      6.84 o 
   5   5   0      189.05      179.09      9.60 o 
   6   5   0      181.39      189.78     10.01 o 
   7   5   0        0.66        0.00      6.78 o 
   8   5   0        2.88        4.83      8.85 o 
   9   5   0        0.17        0.00     10.98 o 
   0   6   0      203.97      195.29     10.09 o 
   1   6   0      817.33      828.41     14.72 o 
   2   6   0        0.17        0.00      5.09 o 
   3   6   0      550.53      560.99     13.39 o 
   4   6   0      562.70      539.55     14.94 o 
   5   6   0       96.51      106.95      9.38 o 
   6   6   0        3.27        7.19      6.66 o 
   7   6   0        8.82        9.89      7.63 o 
   8   6   0       16.07       22.16     10.21 o 
   1   7   0       26.50       31.52      6.32 o 
   2   7   0       37.21       42.57      5.96 o 
   3   7   0       51.75       51.03      6.36 o 
   4   7   0       21.17       24.89      7.63 o 
   5   7   0       35.88       41.48      7.97 o 
   6   7   0        4.46       12.09      7.62 o 
   7   7   0        0.63        0.00      8.61 o 
   0   8   0       22.05       18.92      9.01 o 
   1   8   0        1.43        0.26      6.45 o 
   2   8   0        3.53        6.86      7.44 o 
   3   8   0        0.98        6.89      7.27 o 
   4   8   0        3.46        5.86      7.56 o 
   5   8   0       38.08       47.79      9.42 o 
   6   8   0        0.61        5.60      9.05 o 
   1   9   0       32.36       36.52     11.86 o 
   2   9   0       56.39       62.29     13.31 o 
   3   9   0        3.96        3.92     13.58 o 
   4   9   0       17.23       23.12     14.32 o 
   0  10   0       43.50       43.35     15.36 o 
   1  10   0        0.91        9.89     14.24 o 
  -9   0   1       37.90       34.57     14.45 o 
  -7   0   1      566.61      508.71     20.18 o 
  -5   0   1      134.93      130.46      9.88 o 
  -3   0   1     3737.13     3915.75     35.33 o 
  -1   0   1     4527.98     5116.96     70.94 o 
   1   0   1      331.45      419.57      9.45 o 
   3   0   1        0.04        0.00      3.72 o 
   5   0   1      338.90      362.00     10.56 o 
   7   0   1      903.26      931.80     32.32 o 
   9   0   1        2.07        8.29     11.77 o 
 -10   1   1        1.58        2.54      8.79 o 
  -9   1   1       13.42       12.49      7.67 o 
  -8   1   1        0.01        0.07      6.67 o 
  -7   1   1      231.65      228.53     10.37 o 
  -6   1   1      291.86      342.13     11.06 o 
  -5   1   1       33.15       25.17      4.12 o 
  -4   1   1      313.98      292.05      7.02 o 
  -3   1   1       20.22       36.54      3.48 o 
  -2   1   1    11542.44    12254.97     68.75 o 
  -1   1   1      579.19      596.22      5.88 o 
   0   1   1       60.04       89.48      2.11 o 
   1   1   1    13244.53    12821.18     60.94 o 
   2   1   1     3692.85     3934.30     28.50 o 
   3   1   1      334.52      360.21      6.99 o 
   4   1   1     4725.16     4761.69     28.01 o 
   5   1   1      628.77      692.97     11.74 o 
   6   1   1        6.53        5.82      4.92 o 
   7   1   1      208.13      223.23     10.33 o 
   8   1   1        9.59       11.98      6.96 o 
   9   1   1        2.54        4.29      7.66 o 
  10   1   1       10.14       13.71      9.06 o 
 -10   2   1        0.63        0.00      8.54 o 
  -9   2   1        9.19        7.83      7.87 o 
  -8   2   1        0.55        2.27      6.90 o 
  -7   2   1       27.54       23.73      6.95 o 
  -6   2   1        9.65       15.31      4.59 o 
  -5   2   1       98.79       91.34      5.48 o 
  -4   2   1      768.06      730.39     10.76 o 
  -3   2   1       42.01       52.25      3.33 o 
  -2   2   1      331.15      402.85      7.27 o 
  -1   2   1     2474.43     2324.00     19.15 o 
   0   2   1     3696.34     3542.35     18.64 o 
   1   2   1       42.40       48.58      2.85 o 
   2   2   1      978.45      925.01      8.66 o 
   3   2   1        0.07        1.85      2.67 o 
   4   2   1      880.97      925.10     10.65 o 
   5   2   1       53.52       55.69      4.85 o 
   6   2   1      505.84      476.20     11.38 o 
   7   2   1        1.54        0.00      6.31 o 
   8   2   1       33.01       29.71      8.11 o 
   9   2   1        4.73        6.79      7.85 o 
  10   2   1        4.98        6.27     10.22 o 
 -10   3   1        3.40        6.52     12.12 o 
  -9   3   1        6.20       12.46      8.39 o 
  -8   3   1       28.45       37.31      8.20 o 
  -7   3   1        0.01        1.69      6.05 o 
  -6   3   1      172.91      162.44      8.68 o 
  -5   3   1        4.21        2.05      4.55 o 
  -4   3   1      157.21      152.89      6.05 o 
  -3   3   1      158.60      191.39      6.21 o 
  -2   3   1       13.37       17.76      3.55 o 
  -1   3   1      342.64      344.40      5.93 o 
   0   3   1       11.46        8.01      2.75 o 
   1   3   1     1504.44     1578.52     15.03 o 
   2   3   1      330.13      332.11      7.15 o 
   3   3   1      224.72      215.34      6.50 o 
   4   3   1      166.28      145.08      5.13 o 
   5   3   1      119.96      113.82      6.95 o 
   6   3   1      144.66      160.02      8.52 o 
   7   3   1       25.20       20.41      6.82 o 
   8   3   1       76.75       75.69      9.29 o 
   9   3   1        3.47        2.57      8.66 o 
  -9   4   1        1.30        0.00      9.18 o 
  -8   4   1       38.68       34.75      8.06 o 
  -7   4   1        2.85        2.53      6.34 o 
  -6   4   1      209.61      201.69     10.08 o 
  -5   4   1       23.01       26.37      5.67 o 
  -4   4   1       57.14       40.56      5.09 o 
  -3   4   1       44.35       55.70      5.01 o 
  -2   4   1      119.64      133.78      6.94 o 
  -1   4   1      615.33      585.79      8.68 o 
   0   4   1     1488.00     1641.77     17.01 o 
   1   4   1       30.54       20.12      3.26 o 
   2   4   1        0.34        0.47      3.47 o 
   3   4   1       25.79       19.34      4.19 o 
   4   4   1       45.00       36.97      4.80 o 
   5   4   1      398.81      405.06     11.92 o 
   6   4   1       13.34       10.04      5.21 o 
   7   4   1        1.04        0.00      6.42 o 
   8   4   1        0.02        6.52      8.44 o 
   9   4   1        4.28        8.93      9.63 o 
  -9   5   1        1.15        6.99     10.13 o 
  -8   5   1        4.28        1.36      8.65 o 
  -7   5   1       26.13       27.36      7.91 o 
  -6   5   1       27.24       31.66      6.68 o 
  -5   5   1      486.51      486.73     14.23 o 
  -4   5   1       76.95       80.03      7.04 o 
  -3   5   1     1134.04     1123.30     16.56 o 
  -2   5   1       40.72       36.89      5.04 o 
  -1   5   1       33.76       28.52      3.89 o 
   0   5   1      169.56      163.94      5.82 o 
   1   5   1     1630.11     1531.56     15.56 o 
   2   5   1      267.93      285.10      8.78 o 
   3   5   1        2.52        0.94      4.42 o 
   4   5   1       53.79       54.61      6.46 o 
   5   5   1      225.00      224.49     10.25 o 
   6   5   1        5.05        6.89      6.66 o 
   7   5   1       90.83       89.23      9.19 o 
   8   5   1        2.84        5.69      8.85 o 
   9   5   1        2.52       12.11     15.04 o 
  -8   6   1       19.49       16.12     10.03 o 
  -7   6   1        0.06        9.12      7.43 o 
  -6   6   1       13.11       21.12      6.96 o 
  -5   6   1       34.47       34.71      7.10 o 
  -4   6   1        4.67        2.42      5.98 o 
  -3   6   1      356.56      337.83     10.62 o 
  -2   6   1      989.51     1028.65     17.03 o 
  -1   6   1      237.06      262.80      8.99 o 
   0   6   1       21.52       14.45      4.30 o 
   1   6   1       51.85       60.38      5.65 o 
   2   6   1      236.60      234.41      8.78 o 
   3   6   1       84.23       72.89      6.43 o 
   4   6   1       77.95       89.90      7.72 o 
   5   6   1       11.75        9.35      6.77 o 
   6   6   1        9.37       10.85      6.87 o 
   7   6   1        0.03        5.59      7.60 o 
   8   6   1        6.64       11.64     10.08 o 
  -7   7   1       11.26       16.94      9.00 o 
  -6   7   1       19.41       15.07      7.79 o 
  -5   7   1       64.74       64.94      8.87 o 
  -4   7   1        8.21        6.31      7.18 o 
  -3   7   1        7.82        5.33      5.73 o 
  -2   7   1        3.53        1.42      5.30 o 
  -1   7   1        6.82       12.58      5.82 o 
   0   7   1      290.09      276.28     11.00 o 
   1   7   1      215.75      195.51      9.68 o 
   2   7   1       52.19       45.10      6.04 o 
   3   7   1      331.08      351.68     12.90 o 
   4   7   1      183.42      207.66     11.99 o 
   5   7   1        0.98        0.00      6.69 o 
   6   7   1        1.72        0.00      7.75 o 
   7   7   1       11.93       20.98      9.22 o 
  -6   8   1        6.01       14.90      9.02 o 
  -5   8   1        1.09        0.00      7.98 o 
  -4   8   1       24.58       36.43      8.68 o 
  -3   8   1       94.97      107.51     10.17 o 
  -2   8   1       23.33       23.00      7.23 o 
  -1   8   1      106.68      118.64      9.17 o 
   0   8   1        7.62        7.40      6.16 o 
   1   8   1        3.60        4.60      7.34 o 
   2   8   1       70.00       95.98      9.86 o 
   3   8   1      130.48      140.02      9.63 o 
   4   8   1        0.17        2.26      7.17 o 
   5   8   1       36.78       49.77      9.37 o 
   6   8   1       38.52       53.79     10.57 o 
  -4   9   1        1.07        0.41     11.83 o 
  -3   9   1        0.55        0.00     11.65 o 
  -2   9   1       31.37       35.02     10.32 o 
  -1   9   1       10.95       12.35      9.38 o 
   0   9   1       12.24       18.83      9.68 o 
   1   9   1        2.86        7.52      9.99 o 
   2   9   1       15.92       27.43      9.74 o 
   3   9   1        4.13        0.04     11.22 o 
   4   9   1       10.42       11.46     12.19 o 
  -1  10   1        3.07        4.46     14.88 o 
   0  10   1        8.66        9.15     14.73 o 
   1  10   1        0.69        4.67     13.52 o 
 -10   0   2        0.08        0.00     13.07 o 
  -8   0   2       57.60       63.70     10.39 o 
  -6   0   2        0.75        0.42      6.96 o 
  -4   0   2     1116.36     1183.48     21.73 o 
  -2   0   2     1964.97     2105.90     32.85 o 
   0   0   2     4391.70     4343.06     30.14 o 
   2   0   2    22491.39    23121.92    117.01 o 
   4   0   2     1086.62     1079.74     22.37 o 
   6   0   2       80.39       86.62     10.08 o 
   8   0   2        0.35        6.66      8.69 o 
  10   0   2        2.55        4.89     14.91 o 
 -10   1   2        1.91        3.48      8.70 o 
  -9   1   2        7.12        5.32      7.44 o 
  -8   1   2        8.68        2.11      6.66 o 
  -7   1   2       69.97       63.68      6.98 o 
  -6   1   2      177.25      170.30      8.47 o 
  -5   1   2     1029.58     1023.21     13.83 o 
  -4   1   2        0.07        1.95      3.42 o 
  -3   1   2        0.10        5.39      3.06 o 
  -2   1   2        7.48        8.98      3.04 o 
  -1   1   2     3156.43     3387.09     27.64 o 
   0   1   2     1477.38     1360.06     10.67 o 
   1   1   2       62.21       69.71      2.67 o 
   2   1   2     2916.51     3027.64     21.74 o 
   3   1   2     1027.36     1082.53     10.50 o 
   4   1   2      577.79      508.77      8.21 o 
   5   1   2       10.84       11.53      3.86 o 
   6   1   2       63.68       56.07      6.33 o 
   7   1   2       95.01       85.28      7.68 o 
   8   1   2        2.25        0.21      6.52 o 
   9   1   2        0.83        3.80      7.63 o 
  10   1   2        8.58       13.65      9.13 o 
 -10   2   2        9.31       10.61      9.20 o 
  -9   2   2        9.46       11.18      7.71 o 
  -8   2   2       14.04        1.72      6.56 o 
  -7   2   2      187.18      195.29     11.34 o 
  -6   2   2      158.41      173.04      7.53 o 
  -5   2   2      579.56      573.02     11.11 o 
  -4   2   2     2208.37     2267.73     38.11 o 
  -3   2   2     1236.85     1353.42     11.02 o 
  -2   2   2      201.96      190.48      5.24 o 
  -1   2   2       85.08       84.48      4.04 o 
   0   2   2       19.99        9.67      2.49 o 
   1   2   2     1715.83     1659.45     11.57 o 
   2   2   2      883.37      828.90     10.47 o 
   3   2   2      165.83      179.24      5.33 o 
   4   2   2       13.00       12.92      3.27 o 
   5   2   2       55.12       49.24      4.97 o 
   6   2   2      356.77      344.49     10.02 o 
   7   2   2      129.26      128.74      9.79 o 
   8   2   2      194.29      176.60     11.56 o 
   9   2   2       35.33       34.69      8.95 o 
  10   2   2        0.26        4.44      9.85 o 
 -10   3   2        0.86        2.33     12.17 o 
  -9   3   2        0.30        4.03      7.96 o 
  -8   3   2       11.33        5.02      7.19 o 
  -7   3   2       39.05       50.69      7.94 o 
  -6   3   2      227.45      210.33      9.54 o 
  -5   3   2      131.44      146.02      7.76 o 
  -4   3   2       20.35       10.92      3.72 o 
  -3   3   2       33.64       53.90      4.34 o 
  -2   3   2      350.77      342.74      7.65 o 
  -1   3   2      245.67      215.78      4.85 o 
   0   3   2      701.08      682.07      8.63 o 
   1   3   2      764.00      618.08      7.94 o 
   2   3   2      129.90      124.56      4.01 o 
   3   3   2      387.26      398.98      8.48 o 
   4   3   2        0.84        0.00      3.01 o 
   5   3   2        1.74        1.13      4.17 o 
   6   3   2      160.79      140.05      8.25 o 
   7   3   2       95.81       98.82     10.04 o 
   8   3   2        9.41       11.99      8.57 o 
   9   3   2        0.13        0.00      8.92 o 
  -9   4   2        0.95        4.87      8.83 o 
  -8   4   2        2.64        0.94      7.15 o 
  -7   4   2        0.38        0.00      6.56 o 
  -6   4   2      318.67      338.76     13.13 o 
  -5   4   2      208.77      206.13      9.35 o 
  -4   4   2      193.62      190.92      7.54 o 
  -3   4   2      142.32      127.01      6.10 o 
  -2   4   2       83.51       79.97      5.23 o 
  -1   4   2     2834.60     2985.76     25.31 o 
   0   4   2      154.43      142.68      5.03 o 
   1   4   2     1542.32     1399.54     13.33 o 
   2   4   2        4.43        1.73      3.44 o 
   3   4   2        9.66        4.37      3.57 o 
   4   4   2       60.98       57.55      5.12 o 
   5   4   2      333.93      350.53     11.54 o 
   6   4   2      139.31      131.75      8.38 o 
   7   4   2       15.02        9.29      7.75 o 
   8   4   2       12.79        4.85      8.34 o 
   9   4   2        5.61       14.63     10.28 o 
  -9   5   2        2.70       11.16     10.64 o 
  -8   5   2       36.54       40.23      9.73 o 
  -7   5   2       11.03       15.35      5.81 o 
  -6   5   2        0.05        3.00      5.86 o 
  -5   5   2      113.25       96.19      8.04 o 
  -4   5   2       17.33       16.83      5.51 o 
  -3   5   2        4.58       20.42      4.98 o 
  -2   5   2      118.86      119.43      6.27 o 
  -1   5   2        2.94        2.27      3.34 o 
   0   5   2       58.70       55.48      4.35 o 
   1   5   2       68.22       76.29      4.71 o 
   2   5   2       65.46       67.56      5.35 o 
   3   5   2        6.27        5.04      3.93 o 
   4   5   2       13.49       19.61      4.83 o 
   5   5   2       70.88       75.01      7.81 o 
   6   5   2        3.66        0.00      6.24 o 
   7   5   2       14.45       17.07      7.32 o 
   8   5   2        5.03        3.26      9.22 o 
   9   5   2        1.05        0.00     14.58 o 
  -8   6   2       19.32       19.50     10.41 o 
  -7   6   2       52.45       38.95      8.57 o 
  -6   6   2        4.75        5.96      6.44 o 
  -5   6   2        4.68        2.53      6.22 o 
  -4   6   2        0.83        3.09      6.05 o 
  -3   6   2       81.16       59.97      6.31 o 
  -2   6   2      500.37      498.77     12.05 o 
  -1   6   2     1402.74     1394.63     18.83 o 
   0   6   2       44.19       42.82      4.68 o 
   1   6   2      397.22      367.68     10.14 o 
   2   6   2        0.02        0.00      4.39 o 
   3   6   2       28.63       33.71      5.46 o 
   4   6   2      124.13      102.39      8.84 o 
   5   6   2      428.98      460.92     16.64 o 
   6   6   2       19.51       20.02      7.49 o 
   7   6   2        6.91        9.87      8.01 o 
   8   6   2        0.51        4.74     10.30 o 
  -7   7   2        6.88       16.16      8.38 o 
  -6   7   2        0.47        2.43      7.36 o 
  -5   7   2        7.65       15.16      8.04 o 
  -4   7   2       49.04       42.91      7.76 o 
  -3   7   2      123.50      133.15      8.32 o 
  -2   7   2       42.59       42.50      5.92 o 
  -1   7   2      597.53      573.88     14.92 o 
   0   7   2      164.21      166.31      9.14 o 
   1   7   2      100.28      108.92      8.16 o 
   2   7   2        2.45        0.00      5.38 o 
   3   7   2      130.10      134.63      8.93 o 
   4   7   2        0.08        1.43      6.51 o 
   5   7   2        0.02        1.75      6.99 o 
   6   7   2        0.12        1.10      7.70 o 
   7   7   2       28.94       45.52     10.53 o 
  -6   8   2        7.95       12.94      9.89 o 
  -5   8   2        0.21        1.64      8.06 o 
  -4   8   2        1.58        0.24      7.40 o 
  -3   8   2       75.59       83.82      9.68 o 
  -2   8   2        9.31        5.72      7.41 o 
  -1   8   2        0.27        0.00      6.39 o 
   0   8   2        0.76        0.00      6.07 o 
   1   8   2        8.62        5.81      7.01 o 
   2   8   2       14.16       15.38      7.18 o 
   3   8   2       17.18       16.31      8.76 o 
   4   8   2       12.09        6.80      8.22 o 
   5   8   2        7.43       13.62      9.95 o 
   6   8   2        0.40        6.51     10.14 o 
  -4   9   2        3.38       10.98     13.64 o 
  -3   9   2       24.79       30.05     12.75 o 
  -2   9   2        5.30        2.20      9.08 o 
  -1   9   2        1.10        7.31      8.51 o 
   0   9   2       82.03      109.82     12.04 o 
   1   9   2       34.87       40.88     10.26 o 
   2   9   2        2.34        8.93      8.90 o 
   3   9   2        4.62        3.73     11.32 o 
   4   9   2       16.55       19.17     13.12 o 
  -1  10   2        0.14       10.57     13.69 o 
   0  10   2        3.76        4.22     13.45 o 
   1  10   2       11.91       17.84     12.20 o 
  -9   0   3       53.79       30.93     12.92 o 
  -7   0   3        7.66       14.46      8.39 o 
  -5   0   3      592.11      718.99     21.31 o 
  -3   0   3      684.56      706.23     11.85 o 
  -1   0   3    12961.35    12287.53     81.17 o 
   1   0   3      236.13      224.47      7.76 o 
   3   0   3      387.53      380.95      9.24 o 
   5   0   3       13.86       10.35      5.19 o 
   7   0   3       17.30       17.04      8.50 o 
   9   0   3        2.08       14.75     10.41 o 
 -10   1   3        1.35        0.00      8.14 o 
  -9   1   3        1.65        5.93      7.30 o 
  -8   1   3      125.39      123.82      9.98 o 
  -7   1   3        2.67        0.00      5.39 o 
  -6   1   3      368.20      337.78     11.14 o 
  -5   1   3       98.95       93.08      5.50 o 
  -4   1   3     2161.32     2392.27     20.64 o 
  -3   1   3      548.24      553.10      8.42 o 
  -2   1   3     2541.54     2585.46     15.89 o 
  -1   1   3     3195.08     3213.15     23.29 o 
   0   1   3    20278.26    19866.03    124.88 o 
   1   1   3     1083.03     1129.96     17.10 o 
   2   1   3     2690.78     2610.87     18.24 o 
   3   1   3      662.95      689.06      8.77 o 
   4   1   3       77.64       72.11      4.32 o 
   5   1   3       50.59       36.92      4.48 o 
   6   1   3      659.34      683.51     15.06 o 
   7   1   3        2.17        3.26      5.50 o 
   8   1   3        8.89       12.34      7.02 o 
   9   1   3        0.90        0.00      7.75 o 
  10   1   3        0.29        0.00      9.71 o 
 -10   2   3        1.73        8.02      9.13 o 
  -9   2   3        0.97       11.59      7.95 o 
  -8   2   3        8.71        4.58      6.78 o 
  -7   2   3      241.96      226.90     11.83 o 
  -6   2   3      314.70      335.46     10.74 o 
  -5   2   3       19.34       21.05      4.33 o 
  -4   2   3      210.98      200.24      6.47 o 
  -3   2   3      172.24      175.82      4.66 o 
  -2   2   3     1005.81     1055.19     15.28 o 
  -1   2   3     8945.20     9042.49     49.39 o 
   0   2   3     1096.42     1058.68      9.31 o 
   1   2   3       88.33       85.85      3.36 o 
   2   2   3     1617.05     1584.66     12.11 o 
   3   2   3      637.03      724.44      9.68 o 
   4   2   3      730.18      684.30     10.15 o 
   5   2   3      441.30      490.08     10.65 o 
   6   2   3       24.83       16.50      4.99 o 
   7   2   3       16.76       23.53      6.89 o 
   8   2   3      148.07      165.52     12.89 o 
   9   2   3        0.01        6.92      8.39 o 
  10   2   3        0.51       17.10     12.88 o 
 -10   3   3        8.52       18.63     11.59 o 
  -9   3   3       27.47       24.87      8.52 o 
  -8   3   3       74.32       73.12      8.23 o 
  -7   3   3       15.05        5.41      6.55 o 
  -6   3   3      276.51      286.53     10.98 o 
  -5   3   3        4.78        4.42      4.71 o 
  -4   3   3       15.79        8.52      3.66 o 
  -3   3   3      505.80      520.35     10.64 o 
  -2   3   3      822.47      844.65     11.15 o 
  -1   3   3      128.16      127.79      4.21 o 
   0   3   3     2748.85     2925.43     28.41 o 
   1   3   3      813.45      905.38      9.56 o 
   2   3   3     1293.32     1457.75     20.74 o 
   3   3   3      221.42      242.99      6.08 o 
   4   3   3        9.18       10.49      3.44 o 
   5   3   3        2.76        0.82      4.32 o 
   6   3   3       12.26        7.32      5.37 o 
   7   3   3       42.63       27.90      7.65 o 
   8   3   3       16.78       20.75      8.59 o 
   9   3   3        3.12        8.26      9.26 o 
  -9   4   3        0.04        3.29      8.38 o 
  -8   4   3       19.10       22.80      7.18 o 
  -7   4   3       58.62       50.95      7.98 o 
  -6   4   3      192.17      189.41      9.94 o 
  -5   4   3      327.94      334.03     11.50 o 
  -4   4   3      571.30      563.53     11.23 o 
  -3   4   3      160.17      175.40      6.88 o 
  -2   4   3       29.70       27.77      4.14 o 
  -1   4   3      833.42      875.44     15.74 o 
   0   4   3      205.83      206.03      5.63 o 
   1   4   3      625.63      567.98      8.87 o 
   2   4   3      107.74       92.87      4.47 o 
   3   4   3       12.21       14.02      3.87 o 
   4   4   3      219.36      206.11      7.63 o 
   5   4   3      175.88      171.31      8.72 o 
   6   4   3       15.18       22.32      6.47 o 
   7   4   3       35.59       36.50      9.38 o 
   8   4   3       12.68       13.68      8.75 o 
   9   4   3        0.06        2.00      9.50 o 
  -9   5   3        0.29        0.00     10.04 o 
  -8   5   3        0.21        0.01      7.30 o 
  -7   5   3       36.79       37.01      7.26 o 
  -6   5   3       26.49       17.90      6.64 o 
  -5   5   3      226.23      214.70     10.17 o 
  -4   5   3      207.77      196.13      9.48 o 
  -3   5   3      958.98      968.00     15.53 o 
  -2   5   3       90.63       93.26      6.12 o 
  -1   5   3     1388.84     1317.77     13.61 o 
   0   5   3      420.32      415.55      8.46 o 
   1   5   3       11.75       19.21      3.64 o 
   2   5   3       73.16       66.85      5.32 o 
   3   5   3      385.54      368.04      9.83 o 
   4   5   3       38.95       30.69      4.92 o 
   5   5   3       41.97       44.68      7.42 o 
   6   5   3        0.45        0.00      6.23 o 
   7   5   3       14.11       22.39      8.18 o 
   8   5   3        0.01        0.49      9.15 o 
  -8   6   3        0.03        7.17      9.95 o 
  -7   6   3        5.45       11.43      8.19 o 
  -6   6   3       37.34       37.29      7.49 o 
  -5   6   3        0.51        0.00      6.30 o 
  -4   6   3      153.66      165.54      9.54 o 
  -3   6   3       51.61       49.41      6.10 o 
  -2   6   3       50.45       41.28      5.76 o 
  -1   6   3        0.03        0.68      4.64 o 
   0   6   3      212.37      196.80      7.06 o 
   1   6   3        6.84        7.13      4.36 o 
   2   6   3       30.05       24.63      4.77 o 
   3   6   3      191.97      188.71      9.36 o 
   4   6   3       16.88       11.90      5.91 o 
   5   6   3       39.89       48.01      7.85 o 
   6   6   3       39.67       33.64      7.90 o 
   7   6   3        1.56        0.57      7.82 o 
   8   6   3        0.24        1.48     10.55 o 
  -7   7   3        0.26        6.89      8.30 o 
  -6   7   3        8.37       11.69      7.49 o 
  -5   7   3        3.34        2.91      6.68 o 
  -4   7   3       95.87       93.20      8.71 o 
  -3   7   3      121.02      137.30      7.78 o 
  -2   7   3       91.16       95.19      7.23 o 
  -1   7   3      125.23      115.12      8.28 o 
   0   7   3       78.66       61.97      7.26 o 
   1   7   3        1.12        1.74      5.13 o 
   2   7   3      241.32      253.66     10.91 o 
   3   7   3       80.43       80.24      7.80 o 
   4   7   3      181.98      183.19     11.46 o 
   5   7   3      123.36      136.07     11.33 o 
   6   7   3       21.80       23.95      8.60 o 
   7   7   3        3.32        3.19      9.09 o 
  -6   8   3        0.89        4.88     10.01 o 
  -5   8   3       37.14       36.73      8.51 o 
  -4   8   3        0.03        0.00      8.70 o 
  -3   8   3       12.78        8.92      7.61 o 
  -2   8   3      141.64      156.91     11.22 o 
  -1   8   3        6.98        8.02      6.73 o 
   0   8   3       19.34       26.32      7.95 o 
   1   8   3       64.23       70.76     10.06 o 
   2   8   3       13.82        9.83      8.03 o 
   3   8   3       22.24       23.63      9.02 o 
   4   8   3      113.63      148.41     15.22 o 
   5   8   3       19.76       18.98      9.72 o 
   6   8   3       15.15       12.51     10.96 o 
  -4   9   3        9.42       12.63     13.75 o 
  -3   9   3        6.89       24.83     12.42 o 
  -2   9   3        0.19        1.47      8.84 o 
  -1   9   3        0.47        0.00      8.38 o 
   0   9   3       33.55       39.24      9.68 o 
   1   9   3        0.08        4.05      8.84 o 
   2   9   3       12.52       20.09      9.85 o 
   3   9   3        1.09       12.16     11.71 o 
   4   9   3        4.94       14.92     12.55 o 
  -1  10   3        8.37       12.64     15.14 o 
   0  10   3        0.01        0.00     11.70 o 
   1  10   3        8.20       14.44     15.94 o 
 -10   0   4       20.06       26.23     14.86 o 
  -8   0   4        0.95        0.00      7.88 o 
  -6   0   4        2.98        4.42      7.61 o 
  -4   0   4      146.25      142.87      9.08 o 
  -2   0   4     1254.14     1314.81     13.83 o 
   0   0   4     7026.21     6990.89     75.86 o 
   2   0   4    13451.63    14601.46    153.52 o 
   4   0   4     6281.34     6564.90     76.15 o 
   6   0   4      165.19      161.97     11.74 o 
   8   0   4        1.85        3.94      9.16 o 
  10   0   4        6.87        5.73     15.68 o 
 -10   1   4        0.52        0.00      8.36 o 
  -9   1   4       37.22       44.27      8.71 o 
  -8   1   4       19.09       20.08      7.36 o 
  -7   1   4       81.62       97.55      8.84 o 
  -6   1   4       13.12        6.91      5.07 o 
  -5   1   4      219.55      193.77      7.25 o 
  -4   1   4        0.72        1.40      3.70 o 
  -3   1   4     2230.62     2218.25     24.73 o 
  -2   1   4       39.38       57.15      3.25 o 
  -1   1   4     2779.84     2809.43     31.20 o 
   0   1   4     6382.62     6553.24     45.78 o 
   1   1   4     6409.18     6837.52     27.85 o 
   2   1   4     1706.94     1792.21     16.27 o 
   3   1   4     1226.52     1223.48     11.69 o 
   4   1   4      643.34      624.51     10.24 o 
   5   1   4      152.31      154.13      6.22 o 
   6   1   4      300.50      311.89     11.02 o 
   7   1   4       87.18       76.84      7.35 o 
   8   1   4       20.42       16.47      7.64 o 
   9   1   4        5.21        0.78      8.11 o 
  10   1   4        1.14        6.37     10.81 o 
 -10   2   4       13.49        5.66      9.13 o 
  -9   2   4        4.59       13.05      7.85 o 
  -8   2   4       30.02       42.05      8.17 o 
  -7   2   4      575.32      552.52     18.85 o 
  -6   2   4        0.21        4.24      5.19 o 
  -5   2   4      130.91      126.44      6.23 o 
  -4   2   4      324.44      341.34      7.92 o 
  -3   2   4     1234.06     1256.38     11.24 o 
  -2   2   4      172.58      177.18      4.42 o 
  -1   2   4      489.42      496.67      6.33 o 
   0   2   4     1390.73     1518.06     10.93 o 
   1   2   4     1047.03     1043.88     11.56 o 
   2   2   4      183.39      160.87      4.53 o 
   3   2   4      140.06      127.25      4.73 o 
   4   2   4        2.85        9.87      3.48 o 
   5   2   4       59.14       67.50      5.51 o 
   6   2   4      420.63      434.00     10.99 o 
   7   2   4        6.16        8.09      6.46 o 
   8   2   4        2.04        0.00      7.73 o 
   9   2   4        5.24        8.24      9.21 o 
  10   2   4        4.66        0.00     12.29 o 
 -10   3   4        1.31        9.41     11.06 o 
  -9   3   4       14.28       22.32      8.32 o 
  -8   3   4        3.65        0.00      7.03 o 
  -7   3   4       27.49       35.62      7.41 o 
  -6   3   4       82.46       78.40      7.32 o 
  -5   3   4       30.72       31.19      5.55 o 
  -4   3   4       31.15       28.38      4.06 o 
  -3   3   4        2.01        2.46      3.40 o 
  -2   3   4     3079.41     3111.51     22.99 o 
  -1   3   4     2662.98     2530.47     26.74 o 
   0   3   4     3013.65     3190.78     18.30 o 
   1   3   4     1296.77     1358.48     13.34 o 
   2   3   4        3.63        1.84      2.70 o 
   3   3   4       76.55       64.06      4.02 o 
   4   3   4      871.80      923.52     14.04 o 
   5   3   4      256.54      282.84     10.94 o 
   6   3   4       63.14       64.39      6.72 o 
   7   3   4        3.08        0.00      6.79 o 
   8   3   4        1.53        0.00      7.67 o 
   9   3   4       11.37       20.79      9.57 o 
  -9   4   4       11.62        9.84      8.33 o 
  -8   4   4       11.40       17.39      8.03 o 
  -7   4   4       91.67       98.55      9.71 o 
  -6   4   4       49.00       36.38      6.46 o 
  -5   4   4      235.36      229.82      9.87 o 
  -4   4   4      139.73      131.05      6.39 o 
  -3   4   4       30.54       22.84      4.30 o 
  -2   4   4        7.43        0.07      3.61 o 
  -1   4   4       84.27       82.92      4.25 o 
   0   4   4        3.01        2.10      2.96 o 
   1   4   4     3200.55     3201.64     20.71 o 
   2   4   4      203.63      208.21      5.95 o 
   3   4   4      196.29      179.16      6.81 o 
   4   4   4       93.49       86.74      5.79 o 
   5   4   4       41.64       45.16      5.91 o 
   6   4   4       29.12       26.25      6.92 o 
   7   4   4       41.02       51.49      9.26 o 
   8   4   4       24.25       26.98      9.58 o 
   9   4   4        1.15        0.88      9.53 o 
  -9   5   4        0.66        0.00     10.11 o 
  -8   5   4        0.41        6.60      8.36 o 
  -7   5   4        3.37        5.84      7.28 o 
  -6   5   4      251.61      275.61     12.07 o 
  -5   5   4       13.23       11.82      5.94 o 
  -4   5   4      417.57      413.54     12.66 o 
  -3   5   4       51.12       35.02      5.05 o 
  -2   5   4      268.37      258.47      8.56 o 
  -1   5   4        2.35        3.22      3.42 o 
   0   5   4       10.28        6.79      3.34 o 
   1   5   4        3.37        7.90      3.55 o 
   2   5   4       59.26       59.32      5.01 o 
   3   5   4       73.61       70.29      5.65 o 
   4   5   4       77.85       63.37      6.38 o 
   5   5   4       53.53       36.98      6.92 o 
   6   5   4       49.87       59.36      8.28 o 
   7   5   4        3.90        9.27      7.34 o 
   8   5   4        6.05        9.22      9.66 o 
  -8   6   4        2.99       10.20      9.55 o 
  -7   6   4        0.58        7.59      7.57 o 
  -6   6   4        5.64        4.20      6.52 o 
  -5   6   4      112.98      115.90      8.78 o 
  -4   6   4      402.68      424.81     14.35 o 
  -3   6   4      142.62      143.96      7.23 o 
  -2   6   4       25.08       23.81      5.34 o 
  -1   6   4      209.98      206.33      8.31 o 
   0   6   4      352.87      345.29      8.81 o 
   1   6   4      672.78      659.78     12.39 o 
   2   6   4       73.50       58.57      6.27 o 
   3   6   4      615.59      644.24     20.72 o 
   4   6   4        0.07        3.96      5.83 o 
   5   6   4        3.78        9.01      6.95 o 
   6   6   4        2.08        4.36      7.20 o 
   7   6   4       24.14       27.41      8.86 o 
   8   6   4        3.89       12.04     15.75 o 
  -7   7   4        6.61       16.10     10.18 o 
  -6   7   4        5.90        6.55      9.14 o 
  -5   7   4       80.44       83.77      8.94 o 
  -4   7   4        9.78       15.19      6.86 o 
  -3   7   4        2.89        2.81      5.26 o 
  -2   7   4       36.09       34.21      5.67 o 
  -1   7   4      137.47      140.49      8.76 o 
   0   7   4       20.09       16.19      5.65 o 
   1   7   4      132.78      128.32      9.18 o 
   2   7   4      203.19      210.84     10.18 o 
   3   7   4       28.23       36.74      6.53 o 
   4   7   4        2.43        0.00      6.88 o 
   5   7   4       39.97       42.16      9.39 o 
   6   7   4        0.54        6.83      9.43 o 
   7   7   4        1.42       12.47     10.32 o 
  -6   8   4        2.67        4.74      8.40 o 
  -5   8   4       35.81       40.98     10.75 o 
  -4   8   4       48.84       50.70      9.48 o 
  -3   8   4        4.87        8.31      6.87 o 
  -2   8   4       32.12       39.96      7.88 o 
  -1   8   4        1.15        0.00      7.33 o 
   0   8   4       11.21       18.98      7.91 o 
   1   8   4        2.54        5.79      7.92 o 
   2   8   4       22.35        6.88      8.36 o 
   3   8   4        0.21        0.00      8.03 o 
   4   8   4        1.44        6.71      8.81 o 
   5   8   4       41.99       34.29     10.59 o 
   6   8   4       15.03       24.85     12.81 o 
  -4   9   4       35.24       34.20     12.95 o 
  -3   9   4       13.96       12.79     14.62 o 
  -2   9   4       29.98       36.57      9.87 o 
  -1   9   4       70.16       71.61     10.97 o 
   0   9   4        8.18       11.12      9.11 o 
   1   9   4        0.31        6.32      8.86 o 
   2   9   4       43.17       49.91     11.12 o 
   3   9   4        1.69        0.00     11.71 o 
   4   9   4        1.13        2.79     12.31 o 
  -1  10   4        0.11        5.57     14.18 o 
   0  10   4       27.32       38.22     11.32 o 
  -9   0   5       36.64       54.33     13.75 o 
  -7   0   5      126.25      102.60     11.79 o 
  -5   0   5     2031.57     2017.48     37.36 o 
  -3   0   5      929.92     1003.23     13.75 o 
  -1   0   5     5705.33     5573.47     51.35 o 
   1   0   5    23957.72    24739.84     90.05 o 
   3   0   5     1010.46      980.92     14.99 o 
   5   0   5       33.89       16.29      5.74 o 
   7   0   5       88.73       62.75     10.14 o 
   9   0   5       22.28       25.64     11.38 o 
 -10   1   5        3.73       13.22      8.51 o 
  -9   1   5       13.60       20.28      8.55 o 
  -8   1   5       31.04       32.25      7.52 o 
  -7   1   5      594.94      608.72     15.54 o 
  -6   1   5       17.26       21.98      5.54 o 
  -5   1   5        8.32       10.19      4.22 o 
  -4   1   5      438.85      457.83      8.86 o 
  -3   1   5       71.68       84.26      3.92 o 
  -2   1   5     4316.27     4446.93     27.08 o 
  -1   1   5      318.40      315.57      5.56 o 
   0   1   5     2294.40     2486.04     20.45 o 
   1   1   5     1618.82     1785.15     18.80 o 
   2   1   5      814.93      711.70      8.13 o 
   3   1   5      364.15      374.68      6.96 o 
   4   1   5      411.35      347.39      7.59 o 
   5   1   5      322.95      317.84      8.02 o 
   6   1   5       19.01       10.37      5.33 o 
   7   1   5        0.55        0.00      5.48 o 
   8   1   5        4.19        0.00      7.21 o 
   9   1   5       12.53       23.18      9.13 o 
  10   1   5        4.97        7.19     12.47 o 
 -10   2   5        0.62        2.62      8.42 o 
  -9   2   5       30.99       36.04      8.56 o 
  -8   2   5        7.01        8.99      7.11 o 
  -7   2   5       85.77       65.61      8.37 o 
  -6   2   5        3.96        1.63      5.61 o 
  -5   2   5      108.00      111.06      6.06 o 
  -4   2   5        3.50        0.00      3.64 o 
  -3   2   5     1333.17     1344.86     13.43 o 
  -2   2   5        1.55        0.00      2.43 o 
  -1   2   5     1056.42     1049.30     11.50 o 
   0   2   5     4156.30     4000.38     34.05 o 
   1   2   5        6.63        0.00      2.61 o 
   2   2   5      908.98      906.94     12.56 o 
   3   2   5      155.41      143.64      4.98 o 
   4   2   5      328.39      342.91      7.65 o 
   5   2   5       22.35       19.72      4.53 o 
   6   2   5       83.97       69.59      6.21 o 
   7   2   5      157.86      169.42     10.74 o 
   8   2   5       19.74       12.84      8.40 o 
   9   2   5        0.91        3.87      8.99 o 
 -10   3   5       18.94       39.24     12.72 o 
  -9   3   5        4.96        9.28      8.18 o 
  -8   3   5        3.91        9.87      7.72 o 
  -7   3   5       16.84       16.86      7.01 o 
  -6   3   5      367.27      345.11     11.84 o 
  -5   3   5       17.96       20.67      5.28 o 
  -4   3   5      830.87      901.86     13.37 o 
  -3   3   5     1249.03     1352.50     15.09 o 
  -2   3   5     1443.02     1530.42     14.92 o 
  -1   3   5      176.25      147.56      4.68 o 
   0   3   5      750.02      832.66      9.16 o 
   1   3   5     1359.68     1433.29     11.97 o 
   2   3   5       12.30       23.62      3.19 o 
   3   3   5      160.39      181.32      5.70 o 
   4   3   5        4.09        2.74      3.55 o 
   5   3   5       25.37       18.78      5.29 o 
   6   3   5      234.05      222.33     11.13 o 
   7   3   5        3.73        1.96      7.36 o 
   8   3   5        1.55        0.00      8.21 o 
   9   3   5        4.52        0.42      9.60 o 
  -9   4   5        0.00        0.41      7.19 o 
  -8   4   5       47.31       56.25      9.11 o 
  -7   4   5        1.90        0.00      6.89 o 
  -6   4   5       66.23       58.93      6.94 o 
  -5   4   5        2.04        0.00      5.24 o 
  -4   4   5        0.96        3.42      4.23 o 
  -3   4   5       53.22       46.40      4.71 o 
  -2   4   5      675.79      680.89     11.50 o 
  -1   4   5      325.65      299.88      6.95 o 
   0   4   5       40.33       49.71      3.64 o 
   1   4   5      849.36      883.83     11.13 o 
   2   4   5       36.90       36.23      3.49 o 
   3   4   5      216.77      200.81      6.30 o 
   4   4   5      231.31      204.94      7.79 o 
   5   4   5      221.97      206.15     10.45 o 
   6   4   5        8.64        2.01      6.28 o 
   7   4   5        8.07        7.51      8.23 o 
   8   4   5        6.95        2.93      8.75 o 
   9   4   5        6.11        7.23     10.74 o 
  -9   5   5        0.39        3.06      9.09 o 
  -8   5   5        0.17        3.07      8.30 o 
  -7   5   5       23.33       18.86      7.86 o 
  -6   5   5        0.01        0.00      5.96 o 
  -5   5   5      132.48      125.81      8.57 o 
  -4   5   5        1.07        1.81      5.44 o 
  -3   5   5     1277.02     1298.41     17.87 o 
  -2   5   5        8.51        9.16      4.24 o 
  -1   5   5      766.68      747.83     11.13 o 
   0   5   5      142.28      136.26      5.71 o 
   1   5   5     1157.93     1177.97     17.79 o 
   2   5   5       50.63       48.94      4.83 o 
   3   5   5      187.24      177.81      8.31 o 
   4   5   5      122.27      112.94      7.60 o 
   5   5   5      199.64      210.19     11.51 o 
   6   5   5        0.07        3.41      6.85 o 
   7   5   5       15.43       11.40      7.98 o 
   8   5   5        0.85        0.00      9.45 o 
  -8   6   5       22.98       24.03     11.22 o 
  -7   6   5        1.14        5.19      7.58 o 
  -6   6   5        6.34       11.63      6.86 o 
  -5   6   5       17.30       10.31      6.48 o 
  -4   6   5       66.61       67.56      7.67 o 
  -3   6   5      463.61      436.63     11.72 o 
  -2   6   5      702.97      700.33     14.11 o 
  -1   6   5      636.10      625.49     12.87 o 
   0   6   5      163.29      149.86      6.39 o 
   1   6   5        0.48        0.00      4.08 o 
   2   6   5       31.87       28.86      5.54 o 
   3   6   5      409.79      429.45     13.20 o 
   4   6   5        6.05        2.74      5.80 o 
   5   6   5        0.67        0.00      6.14 o 
   6   6   5        0.07        5.48      7.28 o 
   7   6   5        3.57        9.66      8.30 o 
   8   6   5        3.95       10.62     15.22 o 
  -7   7   5        7.94       11.86     10.40 o 
  -6   7   5       40.56       40.80      9.18 o 
  -5   7   5       22.17       25.18      8.33 o 
  -4   7   5        9.38       11.14      7.36 o 
  -3   7   5        0.59        0.00      5.81 o 
  -2   7   5        0.02        0.12      5.49 o 
  -1   7   5      323.36      323.50     13.19 o 
   0   7   5       26.93       22.01      7.60 o 
   1   7   5        4.64        1.46      6.77 o 
   2   7   5       26.18       12.19      6.60 o 
   3   7   5      202.54      200.33     11.82 o 
   4   7   5       10.59       10.01      7.91 o 
   5   7   5       10.21        8.93      8.51 o 
   6   7   5        2.54        9.95      9.03 o 
   7   7   5       24.77       35.26     12.48 o 
  -6   8   5       26.47       31.11     11.40 o 
  -5   8   5        0.43        2.79      9.82 o 
  -4   8   5       16.39       16.82      8.77 o 
  -3   8   5       48.76       43.34      8.94 o 
  -2   8   5        1.52        3.72      7.57 o 
  -1   8   5      109.46      106.20     10.89 o 
   0   8   5       92.26      101.94     10.78 o 
   1   8   5       10.10       17.72      8.02 o 
   2   8   5       19.65       14.65      8.98 o 
   3   8   5       22.47       32.86      9.22 o 
   4   8   5        4.03       15.52      9.20 o 
   5   8   5       15.73       17.32     10.13 o 
  -4   9   5       18.35       18.16     15.32 o 
  -3   9   5       14.77       31.27     12.26 o 
  -2   9   5       30.99       44.96     10.34 o 
  -1   9   5        2.82        6.17      9.04 o 
   0   9   5        4.01        0.00      8.55 o 
   1   9   5        1.52        3.81      8.83 o 
   2   9   5       43.14       49.65     10.92 o 
   3   9   5        0.11        2.36     11.45 o 
   4   9   5        5.11        0.00     15.73 o 
 -10   0   6        0.06        3.40     14.09 o 
  -8   0   6      104.86      102.05     15.63 o 
  -6   0   6      574.04      576.89     20.01 o 
  -4   0   6      489.84      459.60     10.53 o 
  -2   0   6     2421.35     2427.06     41.24 o 
   0   0   6    21574.43    20715.89    232.16 o 
   2   0   6     2934.41     2780.59     49.80 o 
   4   0   6      258.11      277.36     10.24 o 
   6   0   6      479.77      547.59     19.90 o 
   8   0   6       30.41       39.17     11.10 o 
 -10   1   6        3.49        8.34      8.55 o 
  -9   1   6        0.05        0.00      7.33 o 
  -8   1   6       22.68       30.13      7.76 o 
  -7   1   6      226.04      231.78     10.76 o 
  -6   1   6       92.71       85.85      6.90 o 
  -5   1   6     1565.09     1630.18     17.77 o 
  -4   1   6       40.76       31.62      3.91 o 
  -3   1   6        8.72       12.05      3.16 o 
  -2   1   6     1231.27     1194.15     12.98 o 
  -1   1   6      687.51      640.14      7.89 o 
   0   1   6     6534.59     6735.91     41.83 o 
   1   1   6    10816.17    10616.42     96.72 o 
   2   1   6      168.15      212.36      5.17 o 
   3   1   6      236.30      239.88      6.07 o 
   4   1   6        1.42        3.21      3.45 o 
   5   1   6       43.34       46.63      4.69 o 
   6   1   6       79.49       72.74      6.28 o 
   7   1   6       29.59       22.34      6.11 o 
   8   1   6      151.70      155.39     12.40 o 
   9   1   6        3.35        5.11      8.95 o 
 -10   2   6        1.86        0.00      8.59 o 
  -9   2   6       33.96       30.93      8.41 o 
  -8   2   6       11.18        7.59      7.16 o 
  -7   2   6       11.45        7.72      6.23 o 
  -6   2   6      666.70      649.31     17.10 o 
  -5   2   6      385.69      403.60      9.85 o 
  -4   2   6      359.20      423.31      9.67 o 
  -3   2   6      143.82      123.75      4.51 o 
  -2   2   6     1128.41     1363.86     14.87 o 
  -1   2   6      846.31      854.69      9.20 o 
   0   2   6       53.62       84.65      4.23 o 
   1   2   6       41.72       31.02      3.26 o 
   2   2   6      232.83      188.59      5.06 o 
   3   2   6      377.36      390.07      7.60 o 
   4   2   6        3.79        0.75      3.53 o 
   5   2   6       45.57       46.10      5.11 o 
   6   2   6        7.43        8.56      5.06 o 
   7   2   6        8.82       12.70      7.61 o 
   8   2   6        3.21        4.79      8.34 o 
   9   2   6        2.55        5.40      9.20 o 
 -10   3   6        0.79        8.79     12.38 o 
  -9   3   6        6.26        7.40      8.43 o 
  -8   3   6        3.79        2.78      7.38 o 
  -7   3   6        0.06        5.70      6.54 o 
  -6   3   6       26.07       17.69      6.11 o 
  -5   3   6       69.95       70.55      6.59 o 
  -4   3   6        6.03        3.31      3.35 o 
  -3   3   6      195.70      176.48      6.13 o 
  -2   3   6      281.71      255.64      5.83 o 
  -1   3   6      883.00      852.42      9.67 o 
   0   3   6     1407.84     1416.71     14.29 o 
   1   3   6     1858.98     1805.65     13.75 o 
   2   3   6      544.61      542.01      8.13 o 
   3   3   6     1195.16     1201.63     13.21 o 
   4   3   6      702.46      677.42     10.95 o 
   5   3   6      182.58      186.94      8.79 o 
   6   3   6       70.84       58.54      7.75 o 
   7   3   6       37.99       49.30      8.89 o 
   8   3   6       39.34       20.22      9.35 o 
   9   3   6       13.40        7.87     10.24 o 
  -9   4   6        2.29        2.35      8.58 o 
  -8   4   6        4.29        9.93      7.81 o 
  -7   4   6        0.11        0.00      6.74 o 
  -6   4   6       18.39       31.96      6.65 o 
  -5   4   6       11.33        8.42      5.52 o 
  -4   4   6       21.94       17.09      4.46 o 
  -3   4   6       60.98       58.41      5.04 o 
  -2   4   6     1344.43     1304.93     13.17 o 
  -1   4   6     1394.27     1405.94     16.39 o 
   0   4   6       57.60       51.39      3.84 o 
   1   4   6       10.98        9.72      3.15 o 
   2   4   6       34.69       28.55      3.58 o 
   3   4   6       78.02       80.01      4.87 o 
   4   4   6      112.50       96.95      6.77 o 
   5   4   6        0.04        9.32      6.03 o 
   6   4   6        2.79        0.00      6.32 o 
   7   4   6        2.37        0.55      7.94 o 
   8   4   6        1.28        6.85      8.89 o 
   9   4   6        5.45       17.97     12.64 o 
  -9   5   6        0.63        0.14      9.24 o 
  -8   5   6       82.06      105.87     11.33 o 
  -7   5   6       21.65       12.30      7.48 o 
  -6   5   6       14.72       10.25      6.19 o 
  -5   5   6      457.97      488.54     14.24 o 
  -4   5   6      813.90      817.45     17.19 o 
  -3   5   6        5.31        9.45      4.62 o 
  -2   5   6      759.90      736.45     13.22 o 
  -1   5   6      179.94      167.14      6.16 o 
   0   5   6        0.24        3.98      3.35 o 
   1   5   6      366.33      342.60      8.16 o 
   2   5   6      208.34      195.95      8.21 o 
   3   5   6        1.83        0.41      4.68 o 
   4   5   6      324.45      328.10     11.38 o 
   5   5   6       68.62       58.33      7.81 o 
   6   5   6       15.84       20.22      7.19 o 
   7   5   6        4.41        9.71      7.68 o 
   8   5   6        2.68        8.65      9.82 o 
  -8   6   6        7.89        2.86     10.68 o 
  -7   6   6       12.62       20.77      8.68 o 
  -6   6   6       14.97       11.05      6.75 o 
  -5   6   6        8.91        0.00      6.38 o 
  -4   6   6      259.67      263.03     11.41 o 
  -3   6   6       48.47       45.48      5.93 o 
  -2   6   6      264.12      262.66      9.41 o 
  -1   6   6       87.10       88.01      6.37 o 
   0   6   6       10.73       14.82      4.37 o 
   1   6   6      273.88      254.59      9.06 o 
   2   6   6      231.84      223.77      9.62 o 
   3   6   6      352.91      390.16     12.73 o 
   4   6   6        6.44        9.10      5.97 o 
   5   6   6      153.93      179.75     11.60 o 
   6   6   6       28.72       32.35      9.55 o 
   7   6   6        6.02        4.19      9.67 o 
  -7   7   6        0.04        1.32     10.20 o 
  -6   7   6        8.53        8.23      8.09 o 
  -5   7   6        9.65       15.35      7.91 o 
  -4   7   6       87.89       95.11      9.82 o 
  -3   7   6       69.00       77.93      7.75 o 
  -2   7   6       16.10       20.28      6.03 o 
  -1   7   6      110.81       93.11      8.45 o 
   0   7   6       36.11       40.48      7.92 o 
   1   7   6        0.80        0.25      6.94 o 
   2   7   6       17.50       10.32      6.61 o 
   3   7   6      210.22      209.61     12.00 o 
   4   7   6      152.12      171.53     12.89 o 
   5   7   6        1.04        2.08      8.63 o 
   6   7   6        0.50        3.24      9.57 o 
   7   7   6        7.34       10.33     16.31 o 
  -6   8   6       22.75       16.68     10.96 o 
  -5   8   6       13.13       23.54      9.29 o 
  -4   8   6        1.90        1.93      8.21 o 
  -3   8   6       53.70       51.41      8.73 o 
  -2   8   6       94.78       96.62     10.89 o 
  -1   8   6        3.14        0.00      7.72 o 
   0   8   6        1.88        8.55      8.23 o 
   1   8   6       29.52       25.11      8.73 o 
   2   8   6        3.23        0.00      8.34 o 
   3   8   6        0.02        2.62      8.48 o 
   4   8   6       34.69       30.90     10.06 o 
   5   8   6        0.56        0.00      9.64 o 
  -4   9   6        3.34        1.17     14.23 o 
  -3   9   6        5.16        7.87     11.59 o 
  -2   9   6       64.20       66.64     11.09 o 
  -1   9   6       22.91       21.83      9.18 o 
   0   9   6       27.30       28.86      9.76 o 
   1   9   6        8.04       21.21      9.68 o 
   2   9   6        0.05        1.09      9.55 o 
   3   9   6       19.77       22.32     12.59 o 
   4   9   6       22.84       45.30     17.88 o 
  -9   0   7       89.00       80.28     15.74 o 
  -7   0   7       38.78       49.77      9.58 o 
  -5   0   7       44.01       40.97      5.39 o 
  -3   0   7     1086.23     1020.13     14.81 o 
  -1   0   7     1506.40     1429.62     27.06 o 
   1   0   7     9082.94     9972.16    115.53 o 
   3   0   7      689.47      685.45     13.43 o 
   5   0   7       43.54       47.94      6.96 o 
   7   0   7       97.61       81.98     10.75 o 
   9   0   7        8.39       10.58     11.77 o 
 -10   1   7        4.20        8.97      8.38 o 
  -9   1   7       10.93       14.64      7.68 o 
  -8   1   7       12.31        8.53      7.29 o 
  -7   1   7      838.39      818.37     17.92 o 
  -6   1   7        9.67        3.44      5.05 o 
  -5   1   7       87.57       80.78      5.77 o 
  -4   1   7      645.99      693.13      9.43 o 
  -3   1   7     2469.04     2706.13     26.41 o 
  -2   1   7       28.08       24.17      3.01 o 
  -1   1   7     2707.94     2639.32     21.72 o 
   0   1   7     6163.55     6036.88     49.91 o 
   1   1   7     2558.32     2735.69     23.04 o 
   2   1   7     2685.50     2668.86     23.33 o 
   3   1   7      102.87       94.17      4.52 o 
   4   1   7        1.63        2.30      3.52 o 
   5   1   7       22.85       15.79      4.22 o 
   6   1   7      205.44      213.85      8.60 o 
   7   1   7       36.62       33.40      6.54 o 
   8   1   7       54.31       40.47      9.45 o 
   9   1   7        0.87        4.01      9.24 o 
 -10   2   7        0.35        0.00      8.32 o 
  -9   2   7        6.20        4.50      8.01 o 
  -8   2   7        1.32        0.00      6.92 o 
  -7   2   7        0.82        6.07      6.59 o 
  -6   2   7        7.90       10.75      6.15 o 
  -5   2   7       20.89       13.80      4.52 o 
  -4   2   7      852.64      913.72     11.22 o 
  -3   2   7      410.07      406.94      7.44 o 
  -2   2   7     2432.12     2525.58     23.26 o 
  -1   2   7     2750.81     2579.10     42.22 o 
   0   2   7      272.08      327.65      7.45 o 
   1   2   7     1863.74     1930.82     15.31 o 
   2   2   7        4.62        0.00      3.11 o 
   3   2   7       69.47       67.15      4.34 o 
   4   2   7     1135.11     1168.80     15.68 o 
   5   2   7      106.56      112.46      6.05 o 
   6   2   7       53.08       53.75      6.40 o 
   7   2   7        3.09        0.00      7.12 o 
   8   2   7       65.46       73.66     10.49 o 
   9   2   7       31.38       25.16     10.35 o 
 -10   3   7        0.22        2.74     10.34 o 
  -9   3   7        6.23       12.04      8.39 o 
  -8   3   7       57.56       66.74      8.94 o 
  -7   3   7        0.11        1.31      6.50 o 
  -6   3   7       21.98       32.57      6.25 o 
  -5   3   7      164.09      145.90      8.05 o 
  -4   3   7      128.44      116.88      5.24 o 
  -3   3   7        7.72        3.78      3.06 o 
  -2   3   7        0.51        2.10      2.81 o 
  -1   3   7      428.17      433.81      7.11 o 
   0   3   7       12.34       19.04      2.83 o 
   1   3   7     1100.26     1043.05     13.12 o 
   2   3   7       79.27       76.30      4.66 o 
   3   3   7        5.02        7.89      3.58 o 
   4   3   7      123.87      123.29      5.96 o 
   5   3   7      171.87      165.59      9.65 o 
   6   3   7       45.07       51.70      7.40 o 
   7   3   7        0.00        0.56      7.94 o 
   8   3   7        1.45        0.00      9.04 o 
   9   3   7        0.02        9.87     10.36 o 
  -9   4   7        0.43        7.28      8.53 o 
  -8   4   7        0.10        0.00      7.32 o 
  -7   4   7        3.38        4.05      7.03 o 
  -6   4   7       64.20       62.90      7.32 o 
  -5   4   7       27.11       25.24      5.90 o 
  -4   4   7      773.90      763.92     13.40 o 
  -3   4   7      826.96      832.60     13.26 o 
  -2   4   7      234.00      219.10      6.17 o 
  -1   4   7      437.07      458.05      8.24 o 
   0   4   7     1482.00     1613.25     14.52 o 
   1   4   7      286.24      256.93      6.35 o 
   2   4   7        1.65        3.53      3.27 o 
   3   4   7       13.77       10.06      3.96 o 
   4   4   7        0.96        0.00      4.57 o 
   5   4   7      788.13      831.21     23.10 o 
   6   4   7        6.45        7.23      6.71 o 
   7   4   7       38.30       45.18      9.22 o 
   8   4   7        2.29        6.08      9.36 o 
   9   4   7        0.15        1.54     16.80 o 
  -9   5   7       12.77       27.11     11.47 o 
  -8   5   7       10.75       21.12      9.21 o 
  -7   5   7        0.34        1.65      7.53 o 
  -6   5   7       35.26       31.39      7.09 o 
  -5   5   7       19.40       27.51      6.50 o 
  -4   5   7        2.57        5.02      5.48 o 
  -3   5   7      900.22      890.00     14.95 o 
  -2   5   7       44.70       51.87      5.27 o 
  -1   5   7      914.02      915.76     12.48 o 
   0   5   7       24.49       21.03      3.81 o 
   1   5   7      144.26      152.18      6.47 o 
   2   5   7      179.39      189.87      8.39 o 
   3   5   7      623.29      661.22     14.92 o 
   4   5   7        1.26        6.52      5.31 o 
   5   5   7       17.31       21.85      6.62 o 
   6   5   7       49.08       41.19      8.42 o 
   7   5   7       20.03       35.17      8.80 o 
   8   5   7        2.38        3.87     10.13 o 
  -8   6   7        0.60        8.33     10.87 o 
  -7   6   7       20.85       19.31      8.63 o 
  -6   6   7       85.48       91.00      9.92 o 
  -5   6   7        9.86       10.71      6.96 o 
  -4   6   7       50.62       51.22      8.09 o 
  -3   6   7       25.20       28.53      6.17 o 
  -2   6   7       26.51       24.76      5.64 o 
  -1   6   7       52.49       45.89      6.11 o 
   0   6   7      292.49      249.11      9.51 o 
   1   6   7       35.28       42.20      6.16 o 
   2   6   7      228.48      206.57     10.76 o 
   3   6   7       65.66       67.85      8.08 o 
   4   6   7       22.73       20.73      7.85 o 
   5   6   7       21.09       23.47      8.52 o 
   6   6   7        0.75        2.17      8.51 o 
   7   6   7        1.84        2.98      9.41 o 
  -7   7   7        3.20        8.73      9.62 o 
  -6   7   7        0.04        0.65      7.95 o 
  -5   7   7       26.18       29.86      8.27 o 
  -4   7   7       45.33       48.61      8.55 o 
  -3   7   7        0.46        8.35      6.07 o 
  -2   7   7      427.36      449.86     13.78 o 
  -1   7   7       46.59       35.14      7.10 o 
   0   7   7        0.03        0.00      6.84 o 
   1   7   7       71.66       72.13      9.14 o 
   2   7   7       37.96       38.67      7.42 o 
   3   7   7       32.49       44.01      7.81 o 
   4   7   7       12.56       16.09      8.37 o 
   5   7   7       90.44       93.79     12.00 o 
   6   7   7       16.98       26.75     10.46 o 
  -6   8   7       10.42       11.33     10.43 o 
  -5   8   7        0.79        6.77      8.64 o 
  -4   8   7       16.94       23.29      8.91 o 
  -3   8   7       15.39       23.45      9.03 o 
  -2   8   7       71.23       89.08     10.71 o 
  -1   8   7       58.40       65.70     10.08 o 
   0   8   7       16.44        6.19      8.64 o 
   1   8   7       17.08       16.58      8.33 o 
   2   8   7       65.80       74.76     10.73 o 
   3   8   7        0.74        5.97     11.37 o 
   4   8   7       65.49       83.76     12.11 o 
   5   8   7        0.27        0.00      9.99 o 
  -4   9   7        0.01        0.00     12.11 o 
  -3   9   7        0.28        0.00     10.24 o 
  -2   9   7       47.52       70.53     11.39 o 
  -1   9   7        9.62       12.47      9.20 o 
   0   9   7       12.14       17.18      9.43 o 
   1   9   7        0.01        0.00      8.93 o 
   2   9   7        0.55        8.99      9.53 o 
   3   9   7       12.68       14.89     12.86 o 
 -10   0   8        2.30        4.89     13.93 o 
  -8   0   8       13.74        9.15      8.74 o 
  -6   0   8      917.70      910.74     24.27 o 
  -4   0   8        8.90       16.42      4.74 o 
  -2   0   8      321.37      262.95      7.94 o 
   0   0   8      900.38      947.48     21.73 o 
   2   0   8      555.11      582.58     11.47 o 
   4   0   8      639.57      656.58     15.20 o 
   6   0   8        0.29        0.00      7.22 o 
   8   0   8        0.38        7.44     10.24 o 
 -10   1   8       25.32       24.90     10.48 o 
  -9   1   8       35.42       39.91      8.65 o 
  -8   1   8       46.30       50.90      8.31 o 
  -7   1   8       61.91       90.26      7.91 o 
  -6   1   8        3.18        4.91      5.11 o 
  -5   1   8     1414.28     1412.35     26.02 o 
  -4   1   8       47.18       47.00      4.02 o 
  -3   1   8     5277.41     5417.31     46.42 o 
  -2   1   8       35.10       25.04      3.09 o 
  -1   1   8      114.23      122.52      4.62 o 
   0   1   8     2500.97     2677.34     38.19 o 
   1   1   8     1847.40     1770.37     15.47 o 
   2   1   8     1507.20     1485.35     11.98 o 
   3   1   8      252.11      244.19      6.30 o 
   4   1   8      476.93      509.99      9.74 o 
   5   1   8        3.26        2.50      3.99 o 
   6   1   8       58.26       58.31      6.12 o 
   7   1   8       17.40       16.62      6.69 o 
   8   1   8        0.03        0.00      8.17 o 
   9   1   8        8.97        4.90      9.30 o 
 -10   2   8        5.36       14.91      9.27 o 
  -9   2   8        0.10        0.00      7.82 o 
  -8   2   8        0.49        7.78      7.06 o 
  -7   2   8      100.31      103.26      9.22 o 
  -6   2   8      163.96      146.46      9.56 o 
  -5   2   8      716.03      765.05     13.25 o 
  -4   2   8      953.34      954.23     12.04 o 
  -3   2   8     2394.26     2657.98     21.05 o 
  -2   2   8       76.80       89.93      4.05 o 
  -1   2   8       59.05       82.13      4.34 o 
   0   2   8       63.37       55.51      4.43 o 
   1   2   8      198.57      197.64      5.67 o 
   2   2   8      321.26      333.02      7.69 o 
   3   2   8      659.63      720.70     11.13 o 
   4   2   8        7.22        5.44      3.93 o 
   5   2   8       53.89       41.14      4.94 o 
   6   2   8        7.37        3.40      5.24 o 
   7   2   8        1.04        6.60      7.43 o 
   8   2   8        0.58        0.00      8.26 o 
   9   2   8        1.38        0.00      9.84 o 
 -10   3   8        0.02        0.00     12.80 o 
  -9   3   8       23.20       26.26      8.82 o 
  -8   3   8        3.81        5.11      7.45 o 
  -7   3   8       32.22       25.61      7.21 o 
  -6   3   8       71.64       58.12      6.87 o 
  -5   3   8        3.48        2.67      5.01 o 
  -4   3   8      495.53      483.75      9.08 o 
  -3   3   8       47.39       60.40      4.03 o 
  -2   3   8      115.47      122.10      4.74 o 
  -1   3   8     1439.34     1422.71     14.55 o 
   0   3   8        0.14        3.04      3.27 o 
   1   3   8      404.31      426.19      8.30 o 
   2   3   8      937.79      959.12     13.16 o 
   3   3   8     1030.91     1053.95     12.81 o 
   4   3   8       43.42       41.95      5.16 o 
   5   3   8      116.88      123.00      8.73 o 
   6   3   8       66.26       60.34      7.97 o 
   7   3   8        3.01        0.00      7.65 o 
   8   3   8       73.36       67.09     11.02 o 
   9   3   8       27.96       42.48     11.67 o 
  -9   4   8        7.00        7.44      8.59 o 
  -8   4   8       13.32       21.61      8.33 o 
  -7   4   8        2.47        2.05      6.74 o 
  -6   4   8       20.74       21.61      6.40 o 
  -5   4   8        0.11        2.45      5.33 o 
  -4   4   8      318.15      326.61      9.35 o 
  -3   4   8       31.15       27.54      4.51 o 
  -2   4   8      504.07      494.91      8.84 o 
  -1   4   8      105.20       95.55      4.53 o 
   0   4   8      287.80      307.27      6.87 o 
   1   4   8      620.66      599.09      9.15 o 
   2   4   8       11.76        9.37      3.71 o 
   3   4   8      110.92      102.87      6.04 o 
   4   4   8       46.61       32.14      5.74 o 
   5   4   8       17.28       31.69      7.05 o 
   6   4   8        0.35        6.11      6.71 o 
   7   4   8        4.50        9.34      8.32 o 
   8   4   8        8.43        9.17      9.67 o 
  -9   5   8        2.56        7.45     15.41 o 
  -8   5   8       39.56       36.73     10.45 o 
  -7   5   8       29.99       31.91      8.24 o 
  -6   5   8      226.86      233.12     11.18 o 
  -5   5   8       80.35       70.20      7.34 o 
  -4   5   8       47.89       58.53      6.94 o 
  -3   5   8        8.18        6.68      4.65 o 
  -2   5   8     1156.37     1212.22     19.08 o 
  -1   5   8      107.41       95.54      5.38 o 
   0   5   8      515.18      482.19      9.68 o 
   1   5   8      113.67      118.29      6.23 o 
   2   5   8       61.08       52.06      5.82 o 
   3   5   8       12.63        5.84      5.11 o 
   4   5   8        2.90        4.67      5.37 o 
   5   5   8        9.10       13.07      6.88 o 
   6   5   8       13.36        4.00      7.09 o 
   7   5   8        0.73        2.77      9.14 o 
   8   5   8        0.83        2.63     11.76 o 
  -8   6   8        3.95       17.25     11.04 o 
  -7   6   8        0.65        5.60      9.22 o 
  -6   6   8        8.06        8.28      7.42 o 
  -5   6   8       19.03       20.99      7.36 o 
  -4   6   8        6.65        7.48      6.58 o 
  -3   6   8      184.29      179.17      9.47 o 
  -2   6   8       18.73       14.02      5.60 o 
  -1   6   8        3.62        4.38      5.71 o 
   0   6   8       59.55       58.35      6.92 o 
   1   6   8       14.41       10.44      5.49 o 
   2   6   8       12.16        7.82      6.30 o 
   3   6   8      268.08      285.69     13.16 o 
   4   6   8        8.06        4.39      7.21 o 
   5   6   8       57.72       63.62     10.10 o 
   6   6   8        0.02        1.17      8.39 o 
   7   6   8       19.85       25.29     10.45 o 
  -7   7   8        1.89        2.05      9.60 o 
  -6   7   8       35.43       43.87      9.23 o 
  -5   7   8        2.75        4.45      7.81 o 
  -4   7   8        9.20        5.63      7.23 o 
  -3   7   8        3.04        3.07      6.35 o 
  -2   7   8       56.88       55.96      7.89 o 
  -1   7   8      230.39      233.89     11.78 o 
   0   7   8       77.40       80.18      9.70 o 
   1   7   8       90.10       72.95      9.57 o 
   2   7   8       67.42       70.34      8.52 o 
   3   7   8       20.08       24.60      7.39 o 
   4   7   8       11.70        9.60      8.89 o 
   5   7   8      148.87      169.52     14.53 o 
   6   7   8       20.56       15.91     10.45 o 
  -6   8   8        0.43       10.61      9.56 o 
  -5   8   8        5.06       10.53      9.40 o 
  -4   8   8       63.74       63.86     10.76 o 
  -3   8   8       13.90       21.58      9.35 o 
  -2   8   8       15.00       19.92      8.73 o 
  -1   8   8       62.29       57.25      9.76 o 
   0   8   8        0.36        0.00      7.91 o 
   1   8   8        4.23        4.32      8.08 o 
   2   8   8       34.76       33.29      9.44 o 
   3   8   8        5.27        9.98      8.86 o 
   4   8   8       14.61       18.80      9.77 o 
   5   8   8        2.84        4.18      9.95 o 
  -4   9   8       11.16       10.79     13.43 o 
  -3   9   8       49.82       65.41     11.91 o 
  -2   9   8       19.10       30.97     10.19 o 
  -1   9   8        1.72        0.00      8.80 o 
   0   9   8       15.91       18.32      9.47 o 
   1   9   8        7.13        8.04      9.80 o 
   2   9   8       66.27       99.20     13.10 o 
   3   9   8        7.15        5.60     12.49 o 
  -9   0   9       34.34       52.66     14.55 o 
  -7   0   9       10.91       10.71      8.90 o 
  -5   0   9     2528.95     2478.87     27.28 o 
  -3   0   9     1054.30     1079.92     16.53 o 
  -1   0   9       55.39       43.40      4.45 o 
   1   0   9     4675.17     4884.94     50.81 o 
   3   0   9      461.17      501.16     12.56 o 
   5   0   9      262.03      253.01     11.16 o 
   7   0   9        0.05        3.58      7.77 o 
   9   0   9        3.19        5.20     13.48 o 
 -10   1   9        3.32        5.31     10.09 o 
  -9   1   9       25.19       26.84      8.79 o 
  -8   1   9        3.58        0.48      6.67 o 
  -7   1   9        0.16        3.37      5.78 o 
  -6   1   9       73.29       57.61      6.55 o 
  -5   1   9       61.44       48.47      5.13 o 
  -4   1   9        2.61        4.99      3.37 o 
  -3   1   9     1226.21     1237.96     16.43 o 
  -2   1   9     1912.33     2033.73     28.77 o 
  -1   1   9      311.27      315.87      7.64 o 
   0   1   9     1521.25     1580.74     34.81 o 
   1   1   9      450.19      485.55      8.07 o 
   2   1   9     1222.04     1116.50     12.53 o 
   3   1   9      601.13      565.66      9.21 o 
   4   1   9      305.49      330.78      8.27 o 
   5   1   9       53.31       43.75      4.96 o 
   6   1   9        5.18       12.02      5.61 o 
   7   1   9        1.29        1.90      6.44 o 
   8   1   9       28.85       43.25      9.68 o 
   9   1   9        0.53        6.74     10.30 o 
 -10   2   9        0.93        3.85      9.25 o 
  -9   2   9        1.96        2.67      8.03 o 
  -8   2   9        6.31        6.44      7.09 o 
  -7   2   9        1.02        4.02      6.70 o 
  -6   2   9        9.60       14.42      6.53 o 
  -5   2   9      158.70      153.73      7.14 o 
  -4   2   9      372.41      360.77      7.84 o 
  -3   2   9      983.43      954.55     11.41 o 
  -2   2   9      195.75      221.25      5.61 o 
  -1   2   9      874.69      967.47     11.48 o 
   0   2   9     1542.74     1563.91     16.49 o 
   1   2   9      714.82      653.42      9.73 o 
   2   2   9     1339.03     1304.28     14.71 o 
   3   2   9      846.58      836.59     10.93 o 
   4   2   9      380.01      353.69      8.60 o 
   5   2   9        0.91        0.49      4.60 o 
   6   2   9       97.98      101.62      7.91 o 
   7   2   9       28.00       39.66      8.76 o 
   8   2   9       13.63       17.41      8.93 o 
   9   2   9        1.69       11.12      9.99 o 
 -10   3   9        8.64       13.77     13.07 o 
  -9   3   9       15.89       19.22      8.42 o 
  -8   3   9        2.77        5.75      7.09 o 
  -7   3   9       78.83       75.58      8.94 o 
  -6   3   9      643.13      654.67     15.80 o 
  -5   3   9       86.24       83.05      6.99 o 
  -4   3   9      184.52      173.84      6.29 o 
  -3   3   9      319.90      303.09      7.10 o 
  -2   3   9        7.73       10.92      3.15 o 
  -1   3   9      758.67      717.14     10.67 o 
   0   3   9     1332.99     1331.82     16.60 o 
   1   3   9      417.26      442.99      8.71 o 
   2   3   9      216.26      189.28      6.62 o 
   3   3   9        0.74        0.00      3.96 o 
   4   3   9        7.85        9.86      4.53 o 
   5   3   9       86.72       86.99      8.13 o 
   6   3   9       10.85        9.64      6.39 o 
   7   3   9        2.98        0.69      8.25 o 
   8   3   9        1.58        2.19      9.06 o 
   9   3   9        0.75        3.24     12.95 o 
  -9   4   9        0.69        0.65      8.55 o 
  -8   4   9       25.45       28.04      8.75 o 
  -7   4   9       35.68       26.23      7.52 o 
  -6   4   9       81.98       79.03      8.18 o 
  -5   4   9       20.78       17.02      5.61 o 
  -4   4   9      130.24      124.59      6.86 o 
  -3   4   9      462.23      440.67     10.32 o 
  -2   4   9      748.09      712.49     10.56 o 
  -1   4   9      116.58      104.03      4.67 o 
   0   4   9        0.81        1.58      2.98 o 
   1   4   9       26.85       27.19      4.00 o 
   2   4   9      368.64      370.65      9.35 o 
   3   4   9      697.50      697.94     13.00 o 
   4   4   9       30.14       28.91      5.79 o 
   5   4   9       32.59       37.86      7.29 o 
   6   4   9        2.57        1.62      6.55 o 
   7   4   9       29.29       33.87      9.62 o 
   8   4   9        1.79        1.81      9.49 o 
  -9   5   9        0.61       10.82     15.98 o 
  -8   5   9        1.06        0.00      8.96 o 
  -7   5   9        0.32        0.00      7.85 o 
  -6   5   9       11.14        9.81      7.12 o 
  -5   5   9        9.81        5.60      6.72 o 
  -4   5   9        5.73        0.00      6.06 o 
  -3   5   9      124.68      123.93      7.74 o 
  -2   5   9        0.06        2.63      5.09 o 
  -1   5   9      421.38      395.18      9.69 o 
   0   5   9       80.05       70.94      5.94 o 
   1   5   9      409.87      437.90     12.95 o 
   2   5   9       52.77       46.58      6.92 o 
   3   5   9        0.33        3.25      5.62 o 
   4   5   9      134.95      120.72      9.21 o 
   5   5   9       61.89       75.81      9.81 o 
   6   5   9        3.81        8.91      8.22 o 
   7   5   9       23.00       23.31      9.67 o 
   8   5   9        1.31        0.00     11.93 o 
  -8   6   9       52.18       79.29     12.81 o 
  -7   6   9        4.48        9.67      9.21 o 
  -6   6   9        4.10        4.25      7.48 o 
  -5   6   9       14.83       14.68      7.41 o 
  -4   6   9       60.00       64.48      8.09 o 
  -3   6   9      185.54      171.22      9.31 o 
  -2   6   9      374.86      367.41     12.09 o 
  -1   6   9       95.72       89.08      8.08 o 
   0   6   9       86.70       91.33      7.97 o 
   1   6   9      193.52      184.36      9.45 o 
   2   6   9      264.80      263.26     12.14 o 
   3   6   9        5.54        8.09      6.45 o 
   4   6   9        0.91        1.58      7.11 o 
   5   6   9        3.41        4.29      7.78 o 
   6   6   9        1.14        0.00      8.40 o 
   7   6   9       14.83       15.15     10.00 o 
  -7   7   9        1.87        2.41      9.24 o 
  -6   7   9       28.82       26.71      8.83 o 
  -5   7   9        0.17        0.00      8.01 o 
  -4   7   9       59.60       69.43      9.30 o 
  -3   7   9        3.00        3.20      6.48 o 
  -2   7   9      299.43      318.54     13.74 o 
  -1   7   9       62.49       64.99      8.32 o 
   0   7   9       37.62       37.09      8.41 o 
   1   7   9       15.65       17.02      7.96 o 
   2   7   9        2.96        5.79      6.53 o 
   3   7   9       24.82       32.99      7.77 o 
   4   7   9        1.22        2.78      8.02 o 
   5   7   9        8.89       10.63      9.29 o 
   6   7   9        3.33        7.74     10.39 o 
  -6   8   9        0.18        0.00      9.54 o 
  -5   8   9        7.44       10.47     10.43 o 
  -4   8   9        3.76        5.31      9.11 o 
  -3   8   9        9.03        4.68      8.83 o 
  -2   8   9        8.87       14.65      8.62 o 
  -1   8   9       34.72       42.49      9.42 o 
   0   8   9      207.10      217.28     14.43 o 
   1   8   9        1.62        8.27      8.25 o 
   2   8   9        7.96       13.95      8.92 o 
   3   8   9       12.54       15.33      9.36 o 
   4   8   9       36.39       57.41     11.02 o 
   5   8   9        3.73       10.88     11.91 o 
  -4   9   9        6.75        4.30     15.75 o 
  -3   9   9       61.41       75.04     12.38 o 
  -2   9   9        2.19        9.80     10.14 o 
  -1   9   9        1.41        5.62      9.79 o 
   0   9   9       12.29       10.64      9.74 o 
   1   9   9        4.13        8.81     10.21 o 
   2   9   9       25.61       39.60     11.56 o 
   3   9   9        2.51        0.00     15.32 o 
 -10   0  10        3.30       10.88     14.21 o 
  -8   0  10        7.37       11.65      9.18 o 
  -6   0  10        0.31        7.43      7.76 o 
  -4   0  10        0.10        0.00      4.72 o 
  -2   0  10      136.47      137.63      6.68 o 
   0   0  10      729.41      817.01     16.54 o 
   2   0  10     5897.21     6126.77    166.90 o 
   4   0  10       64.65       69.19      6.95 o 
   6   0  10       25.57       34.62      8.26 o 
   8   0  10       57.01       48.83     13.35 o 
 -10   1  10        6.44        7.15      9.93 o 
  -9   1  10        6.96        9.08      7.82 o 
  -8   1  10        0.59        2.66      6.65 o 
  -7   1  10      251.63      283.58     11.73 o 
  -6   1  10      180.78      183.24      9.03 o 
  -5   1  10      228.51      227.09      8.03 o 
  -4   1  10      626.06      639.43     10.26 o 
  -3   1  10      400.62      407.87      7.84 o 
  -2   1  10       74.32       76.02      4.14 o 
  -1   1  10     2399.67     2329.69     27.03 o 
   0   1  10      948.38      959.78     11.38 o 
   1   1  10      591.60      586.70      9.15 o 
   2   1  10       70.31       81.48      4.14 o 
   3   1  10        1.49        2.38      3.31 o 
   4   1  10      951.12      915.51     13.64 o 
   5   1  10       78.96       86.66      5.81 o 
   6   1  10        3.95        5.54      5.23 o 
   7   1  10       23.62       19.23      6.99 o 
   8   1  10        9.67       18.69      9.79 o 
   9   1  10        2.26        0.00     10.58 o 
 -10   2  10        2.24        0.00      8.94 o 
  -9   2  10       52.94       76.71     10.25 o 
  -8   2  10       24.05       13.04      7.45 o 
  -7   2  10       28.95       15.90      7.05 o 
  -6   2  10        6.60        4.37      6.07 o 
  -5   2  10      415.45      394.19     10.04 o 
  -4   2  10      266.53      269.47      9.81 o 
  -3   2  10      466.92      429.99      8.31 o 
  -2   2  10      357.78      368.53      7.03 o 
  -1   2  10     1514.43     1527.56     14.83 o 
   0   2  10      245.47      269.01      7.92 o 
   1   2  10        2.60        3.39      3.15 o 
   2   2  10      319.68      332.13      8.16 o 
   3   2  10       48.18       46.27      4.15 o 
   4   2  10        0.93        0.00      4.10 o 
   5   2  10        0.01        0.09      4.45 o 
   6   2  10        6.19        7.97      5.59 o 
   7   2  10        1.47        4.74      7.53 o 
   8   2  10        9.87       14.23      8.83 o 
   9   2  10        3.80        3.98     11.28 o 
  -9   3  10        8.01       11.85      8.54 o 
  -8   3  10       12.36        9.67      7.50 o 
  -7   3  10       19.80       12.85      6.83 o 
  -6   3  10        2.23        9.57      7.05 o 
  -5   3  10        1.03        3.43      5.09 o 
  -4   3  10      199.38      201.34      6.85 o 
  -3   3  10      514.98      511.90      9.12 o 
  -2   3  10      227.11      220.42      5.94 o 
  -1   3  10        1.44        0.00      3.24 o 
   0   3  10        0.13        3.47      3.97 o 
   1   3  10     4926.18     5191.50     45.40 o 
   2   3  10       81.91       75.88      5.28 o 
   3   3  10      103.00       99.21      6.03 o 
   4   3  10      601.43      590.89     13.60 o 
   5   3  10      107.75      111.52      7.77 o 
   6   3  10        0.71        0.00      6.26 o 
   7   3  10      103.95      105.94     11.47 o 
   8   3  10        2.13        5.99      9.58 o 
  -9   4  10        0.13        6.31      9.92 o 
  -8   4  10        6.56       10.33      8.27 o 
  -7   4  10       12.85        7.35      7.16 o 
  -6   4  10       40.24       41.39      6.85 o 
  -5   4  10       18.10       16.78      5.90 o 
  -4   4  10       17.77       10.70      5.24 o 
  -3   4  10       17.88       16.81      4.44 o 
  -2   4  10      300.06      282.44      8.17 o 
  -1   4  10      394.98      369.44      8.94 o 
   0   4  10       39.78       37.16      4.15 o 
   1   4  10        2.12        0.95      4.18 o 
   2   4  10        2.11        3.22      3.99 o 
   3   4  10      269.00      281.53      9.09 o 
   4   4  10       81.16       82.95      7.18 o 
   5   4  10       16.33       17.67      6.71 o 
   6   4  10        4.62        9.69      7.18 o 
   7   4  10        0.98        6.71     10.03 o 
   8   4  10        0.18        2.40     11.92 o 
  -9   5  10        1.94        0.00     14.23 o 
  -8   5  10       19.53       30.77     10.64 o 
  -7   5  10        0.41        2.33      8.42 o 
  -6   5  10       58.71       50.90      8.23 o 
  -5   5  10       16.39       20.86      7.28 o 
  -4   5  10     1233.98     1292.09     29.56 o 
  -3   5  10      340.16      309.48     11.03 o 
  -2   5  10       76.68       67.24      6.47 o 
  -1   5  10       64.89       59.07      5.77 o 
   0   5  10      167.14      155.43      7.66 o 
   1   5  10       20.56       19.61      4.99 o 
   2   5  10      618.99      609.66     14.30 o 
   3   5  10      144.63      121.93      9.25 o 
   4   5  10        0.60        3.27      6.31 o 
   5   5  10        0.53        8.69      7.56 o 
   6   5  10        5.38        4.64      8.32 o 
   7   5  10       16.15       13.52      9.68 o 
   8   5  10       13.61       28.96     24.51 o 
  -8   6  10        2.75        8.93     10.65 o 
  -7   6  10        0.57        5.19      8.76 o 
  -6   6  10       39.37       20.09      8.02 o 
  -5   6  10        0.39        0.00      7.40 o 
  -4   6  10       15.58       18.27      6.89 o 
  -3   6  10       84.28       79.04      7.53 o 
  -2   6  10        0.88        4.74      5.87 o 
  -1   6  10       63.48       71.31      7.61 o 
   0   6  10        7.27       12.50      5.90 o 
   1   6  10       24.11       21.73      6.36 o 
   2   6  10       91.53       87.65      8.49 o 
   3   6  10       82.18       94.60      9.38 o 
   4   6  10       24.52       23.55      7.98 o 
   5   6  10       53.02       50.23      9.96 o 
   6   6  10        9.36        4.01      8.84 o 
   7   6  10        0.02        7.09      9.98 o 
  -7   7  10        3.12        3.11      9.54 o 
  -6   7  10        0.01        0.63      7.70 o 
  -5   7  10        2.26        7.78      7.87 o 
  -4   7  10       53.60       60.56     10.08 o 
  -3   7  10        7.73        9.68      6.60 o 
  -2   7  10       41.34       31.33      7.66 o 
  -1   7  10        7.22        0.45      6.35 o 
   0   7  10        5.44        0.75      7.12 o 
   1   7  10        4.94       10.01      7.63 o 
   2   7  10       15.55       16.62      7.16 o 
   3   7  10       56.83       45.81      8.67 o 
   4   7  10       77.79       91.30     11.48 o 
   5   7  10       29.88       33.68      9.90 o 
   6   7  10        1.05        1.00      9.80 o 
  -6   8  10       11.01        7.98     12.92 o 
  -5   8  10       45.32       51.65     11.16 o 
  -4   8  10        0.09        9.60      9.39 o 
  -3   8  10       17.30       12.87      9.83 o 
  -2   8  10      141.68      155.20     13.33 o 
  -1   8  10        1.48        0.01      8.03 o 
   0   8  10       38.47       40.23      9.42 o 
   1   8  10       23.94       27.51      8.81 o 
   2   8  10       24.73       22.74      9.36 o 
   3   8  10        1.59        1.54      8.98 o 
   4   8  10        3.12        5.19      9.55 o 
   5   8  10        2.89        0.00     17.19 o 
  -3   9  10       35.19       50.62     12.12 o 
  -2   9  10       29.88       16.79     10.20 o 
  -1   9  10       24.19       33.09     10.52 o 
   0   9  10       44.74       47.04     11.17 o 
   1   9  10        0.57        1.97      9.81 o 
   2   9  10        4.49        6.36     11.04 o 
  -9   0  11       93.99       99.54     17.67 o 
  -7   0  11      518.47      522.71     20.67 o 
  -5   0  11      169.52      170.83     11.48 o 
  -3   0  11     1950.23     2006.32     45.25 o 
  -1   0  11      732.41      666.28     12.59 o 
   1   0  11     1187.76     1196.34     16.46 o 
   3   0  11      735.89      786.69     15.75 o 
   5   0  11      135.34      142.11      9.75 o 
   7   0  11        2.79        5.21     10.46 o 
   9   0  11       38.45       34.05     15.19 o 
 -10   1  11        4.22        9.24     10.29 o 
  -9   1  11        0.53        0.00      7.63 o 
  -8   1  11        7.28        7.87      7.16 o 
  -7   1  11      160.73      152.12      9.16 o 
  -6   1  11       54.03       47.96      6.43 o 
  -5   1  11      585.80      584.92     12.03 o 
  -4   1  11      265.85      282.86      7.53 o 
  -3   1  11      269.26      281.06      7.09 o 
  -2   1  11       27.42       23.18      3.37 o 
  -1   1  11      130.43      149.60      4.66 o 
   0   1  11      309.91      287.29      7.22 o 
   1   1  11     1792.95     1842.86     16.72 o 
   2   1  11      343.14      345.68      7.07 o 
   3   1  11      695.63      702.57     10.62 o 
   4   1  11        0.04        0.71      3.74 o 
   5   1  11        0.28        0.00      4.40 o 
   6   1  11       83.40       83.09      7.34 o 
   7   1  11       18.66       23.14      7.33 o 
   8   1  11        3.29        3.34      9.40 o 
   9   1  11        7.41       10.16     11.07 o 
 -10   2  11        1.77        2.74      9.28 o 
  -9   2  11       13.28       17.97      8.36 o 
  -8   2  11        1.00        0.00      6.68 o 
  -7   2  11        0.01        1.02      6.48 o 
  -6   2  11        0.79        0.00      5.88 o 
  -5   2  11       29.11       24.76      5.00 o 
  -4   2  11      186.36      190.60      6.67 o 
  -3   2  11      771.80      802.64     11.17 o 
  -2   2  11     1368.42     1294.92     22.49 o 
  -1   2  11      241.28      234.19      6.73 o 
   0   2  11        1.29        2.65      3.75 o 
   1   2  11     1980.93     1936.14     17.08 o 
   2   2  11      936.94      937.62     18.41 o 
   3   2  11       48.27       56.49      5.25 o 
   4   2  11       67.56       60.12      5.75 o 
   5   2  11       31.05       34.79      5.62 o 
   6   2  11        1.66        3.68      5.63 o 
   7   2  11        7.43        1.86      7.40 o 
   8   2  11       12.85        9.47      9.04 o 
   9   2  11        1.16        0.00     12.21 o 
  -9   3  11        1.53        7.95      8.21 o 
  -8   3  11      104.23      139.63     11.32 o 
  -7   3  11       46.89       45.98      8.25 o 
  -6   3  11      133.86      106.55      8.07 o 
  -5   3  11      134.11      127.73      7.95 o 
  -4   3  11      454.63      433.12      9.43 o 
  -3   3  11      225.71      235.41      6.76 o 
  -2   3  11       26.64       19.16      4.04 o 
  -1   3  11      425.85      395.46      8.67 o 
   0   3  11      334.83      344.74      9.76 o 
   1   3  11      579.22      590.54     12.57 o 
   2   3  11      400.74      410.15      9.60 o 
   3   3  11        8.81        8.38      4.41 o 
   4   3  11       33.58       28.71      5.27 o 
   5   3  11       50.87       48.18      6.55 o 
   6   3  11       17.40       13.61      6.62 o 
   7   3  11        4.81        3.97      8.27 o 
   8   3  11        0.16        4.54      8.98 o 
  -9   4  11        1.31        3.04      9.93 o 
  -8   4  11        3.11        8.58      8.94 o 
  -7   4  11        1.73        0.02      7.75 o 
  -6   4  11      217.45      197.27     11.63 o 
  -5   4  11        1.87        0.74      6.38 o 
  -4   4  11      277.58      293.48     12.01 o 
  -3   4  11      419.79      422.47     11.76 o 
  -2   4  11        8.67        5.29      4.24 o 
  -1   4  11      236.28      214.92      7.41 o 
   0   4  11      212.15      190.05      8.20 o 
   1   4  11       91.40       84.35      6.52 o 
   2   4  11       13.67       11.89      4.75 o 
   3   4  11       38.66       27.88      5.68 o 
   4   4  11        1.00        1.38      5.65 o 
   5   4  11      268.93      276.11     14.70 o 
   6   4  11       22.07       26.49      8.57 o 
   7   4  11        7.67        6.93     10.62 o 
   8   4  11        1.96        0.00     11.39 o 
  -8   5  11        4.58       18.49      9.88 o 
  -7   5  11       36.53       38.43      9.95 o 
  -6   5  11        9.46        8.19      7.50 o 
  -5   5  11        7.13       14.80      6.69 o 
  -4   5  11      145.64      148.23     10.01 o 
  -3   5  11       64.01       71.37      6.95 o 
  -2   5  11        1.57        5.16      5.21 o 
  -1   5  11        7.16        3.06      4.52 o 
   0   5  11        2.29        0.20      4.67 o 
   1   5  11      135.98      139.06      7.80 o 
   2   5  11       73.05       73.55      6.78 o 
   3   5  11      323.29      332.90     13.25 o 
   4   5  11      160.57      169.34     10.77 o 
   5   5  11       16.46       13.08      7.84 o 
   6   5  11        0.10        0.00      8.61 o 
   7   5  11       26.27       45.03     11.21 o 
  -8   6  11        0.43        0.00     15.41 o 
  -7   6  11       17.00       19.54      9.20 o 
  -6   6  11      113.82      124.20     10.91 o 
  -5   6  11        4.94        0.00      6.78 o 
  -4   6  11       54.11       72.84      8.70 o 
  -3   6  11      382.49      362.43     14.09 o 
  -2   6  11       46.48       56.67      7.62 o 
  -1   6  11       20.50       22.08      6.34 o 
   0   6  11      301.69      284.72     12.27 o 
   1   6  11       49.51       52.91      7.47 o 
   2   6  11       47.44       38.34      7.37 o 
   3   6  11        0.10        0.00      6.46 o 
   4   6  11       11.99        7.11      7.79 o 
   5   6  11       22.37       14.59      8.66 o 
   6   6  11        1.12        3.95      9.16 o 
   7   6  11        0.00        2.15     14.86 o 
  -7   7  11        9.59        9.99     11.18 o 
  -6   7  11        0.26        0.00      8.19 o 
  -5   7  11       45.35       56.60      9.52 o 
  -4   7  11      143.93      148.94     12.71 o 
  -3   7  11        0.24        5.43      8.03 o 
  -2   7  11       17.56       19.26      7.23 o 
  -1   7  11        6.00        1.73      6.29 o 
   0   7  11       20.15        4.92      7.64 o 
   1   7  11        4.02       12.72      8.17 o 
   2   7  11       65.18       59.23      8.55 o 
   3   7  11       23.18       17.10      7.57 o 
   4   7  11        7.59        7.97      8.42 o 
   5   7  11        2.62        2.67      9.55 o 
   6   7  11        3.82        7.34     14.44 o 
  -5   8  11        3.55        2.80      9.75 o 
  -4   8  11       17.05       14.01      9.95 o 
  -3   8  11        0.09        0.00      8.93 o 
  -2   8  11       18.57       22.28      9.06 o 
  -1   8  11       23.85       30.42      9.47 o 
   0   8  11        4.40       12.91      8.72 o 
   1   8  11       21.15       15.47      9.03 o 
   2   8  11       90.20       93.02     11.66 o 
   3   8  11        0.03        2.43      9.25 o 
   4   8  11        8.17       10.12     10.16 o 
  -3   9  11        1.08        4.19     10.57 o 
  -2   9  11       25.63       31.90     10.43 o 
  -1   9  11       50.74       67.70     11.47 o 
   0   9  11        3.91        0.00      9.56 o 
   1   9  11        5.99       18.61     10.29 o 
   2   9  11       18.32       22.20     10.92 o 
 -10   0  12        8.69       20.92     15.04 o 
  -8   0  12        3.70        0.90      8.65 o 
  -6   0  12      113.50      115.04     11.43 o 
  -4   0  12        6.68        6.29      5.10 o 
  -2   0  12      721.09      689.31     13.96 o 
   0   0  12      173.59      200.79      7.89 o 
   2   0  12        3.57        7.59      4.58 o 
   4   0  12      262.72      239.84     10.56 o 
   6   0  12        0.70        3.09      9.47 o 
   8   0  12       20.01       39.67     14.16 o 
 -10   1  12        6.18       15.69     10.62 o 
  -9   1  12       16.40       19.16      8.25 o 
  -8   1  12        2.39        0.00      7.05 o 
  -7   1  12       16.06        9.99      5.79 o 
  -6   1  12      663.49      649.09     15.46 o 
  -5   1  12      379.71      381.34     10.12 o 
  -4   1  12      171.51      158.81      6.38 o 
  -3   1  12     2370.97     2474.06     19.62 o 
  -2   1  12      389.23      456.96      8.36 o 
  -1   1  12       15.85       19.44      3.25 o 
   0   1  12       56.62       45.71      4.10 o 
   1   1  12     4044.66     4112.10     36.71 o 
   2   1  12     2230.02     2168.63     17.24 o 
   3   1  12       23.16       23.45      3.82 o 
   4   1  12        0.23        2.67      4.41 o 
   5   1  12        1.26        0.00      4.67 o 
   6   1  12       61.09       59.47      6.97 o 
   7   1  12        8.54        9.06      7.49 o 
   8   1  12        0.13        3.73      9.66 o 
   9   1  12        0.65        0.00     11.70 o 
 -10   2  12        0.09        1.65     11.65 o 
  -9   2  12       41.57       31.56      8.86 o 
  -8   2  12       15.45       13.20      7.20 o 
  -7   2  12       19.24       25.78      7.37 o 
  -6   2  12      445.17      373.17     13.76 o 
  -5   2  12      104.35      102.44      6.44 o 
  -4   2  12      460.68      473.11      9.74 o 
  -3   2  12      163.91      155.55      6.59 o 
  -2   2  12      359.73      355.22      8.50 o 
  -1   2  12      492.35      470.18      9.34 o 
   0   2  12      368.98      406.32     10.12 o 
   1   2  12       20.82       13.17      5.16 o 
   2   2  12      177.18      176.70      7.77 o 
   3   2  12      358.40      371.67      9.76 o 
   4   2  12       22.48       24.79      5.19 o 
   5   2  12        9.34        6.38      4.95 o 
   6   2  12        9.00       15.00      6.05 o 
   7   2  12        1.99        7.68      8.33 o 
   8   2  12       33.21       33.96     11.83 o 
  -9   3  12        0.48        1.17      9.05 o 
  -8   3  12       11.06        9.02      7.71 o 
  -7   3  12        2.47        0.27      6.71 o 
  -6   3  12        4.87        5.13      5.74 o 
  -5   3  12        2.02        4.02      5.23 o 
  -4   3  12       14.87       13.62      4.27 o 
  -3   3  12       16.12       13.70      4.08 o 
  -2   3  12       85.11       83.63      5.45 o 
  -1   3  12      238.23      233.85      7.21 o 
   0   3  12      171.17      172.65      7.52 o 
   1   3  12       32.45       24.29      4.76 o 
   2   3  12        3.97        4.34      4.15 o 
   3   3  12      756.14      772.70     13.84 o 
   4   3  12      118.36      122.98      7.22 o 
   5   3  12       42.56       39.11      6.33 o 
   6   3  12       46.50       45.01      7.85 o 
   7   3  12       25.01       38.55     10.82 o 
   8   3  12       10.16       13.52     11.95 o 
  -9   4  12        5.15        2.90      9.99 o 
  -8   4  12       16.79       18.64      9.43 o 
  -7   4  12       30.30       28.06      8.73 o 
  -6   4  12        0.07        0.00      6.23 o 
  -5   4  12        0.91        3.60      6.25 o 
  -4   4  12     1001.55     1013.43     20.74 o 
  -3   4  12      146.89      150.97      8.07 o 
  -2   4  12      379.40      400.96      9.92 o 
  -1   4  12      278.01      302.71     10.07 o 
   0   4  12      364.88      357.80     10.67 o 
   1   4  12      162.36      147.40      7.77 o 
   2   4  12       37.56       32.60      5.74 o 
   3   4  12       48.09       50.97      6.31 o 
   4   4  12       69.19       69.33      8.05 o 
   5   4  12        0.04        1.39      7.03 o 
   6   4  12       53.99       51.85      9.65 o 
   7   4  12        0.34        0.00      9.50 o 
   8   4  12        0.84        5.66     12.34 o 
  -8   5  12       27.35       30.59     10.35 o 
  -7   5  12        0.06        0.00      8.30 o 
  -6   5  12       63.15       75.51      9.15 o 
  -5   5  12        9.52       11.85      6.77 o 
  -4   5  12       64.07       73.68      8.90 o 
  -3   5  12      542.32      524.15     15.18 o 
  -2   5  12     1915.83     1971.79     29.03 o 
  -1   5  12        1.43        0.45      4.80 o 
   0   5  12      124.27      119.38      7.53 o 
   1   5  12       12.97       15.96      5.40 o 
   2   5  12      162.55      168.30      9.08 o 
   3   5  12       39.48       42.68      7.51 o 
   4   5  12        0.01        0.00      6.30 o 
   5   5  12        6.16        8.07      7.78 o 
   6   5  12        0.19        2.43      8.59 o 
   7   5  12        7.16       11.00     10.16 o 
  -8   6  12        0.50        2.65     17.31 o 
  -7   6  12        0.29        0.00      9.26 o 
  -6   6  12        5.76        6.92      7.63 o 
  -5   6  12       20.30       14.84      7.47 o 
  -4   6  12        3.07        6.58      6.65 o 
  -3   6  12        4.20        7.52      6.54 o 
  -2   6  12        0.58        4.85      6.11 o 
  -1   6  12        8.86       17.79      6.28 o 
   0   6  12       21.97       21.61      6.44 o 
   1   6  12       30.03       35.68      7.19 o 
   2   6  12       50.06       47.42      7.50 o 
   3   6  12        1.61        0.00      6.56 o 
   4   6  12        3.34        6.16      7.77 o 
   5   6  12        0.70        4.74      8.44 o 
   6   6  12        1.92        0.00      9.19 o 
  -7   7  12       18.00       22.59     18.46 o 
  -6   7  12       14.42       18.88      8.77 o 
  -5   7  12        4.50       11.46      8.96 o 
  -4   7  12        0.25        0.92      7.95 o 
  -3   7  12       26.50       20.05      8.51 o 
  -2   7  12        4.06        5.95      6.84 o 
  -1   7  12        2.87        6.65      6.55 o 
   0   7  12      104.17      106.23     11.16 o 
   1   7  12       27.23       22.61      8.44 o 
   2   7  12       13.79       20.25      7.43 o 
   3   7  12       35.94       43.86      8.43 o 
   4   7  12       36.26       53.34     10.59 o 
   5   7  12        8.24        4.34      9.35 o 
  -5   8  12        0.44        6.20      9.81 o 
  -4   8  12       18.79       23.65      9.90 o 
  -3   8  12       59.77       66.80     11.08 o 
  -2   8  12        3.49        0.00      8.46 o 
  -1   8  12       52.12       51.16     10.27 o 
   0   8  12       20.12       21.03      9.32 o 
   1   8  12        0.36        0.00      8.60 o 
   2   8  12        9.18       11.34      9.58 o 
   3   8  12        0.34        0.25      9.86 o 
   4   8  12        0.05       10.14     10.06 o 
  -3   9  12        2.75       14.97     14.36 o 
  -2   9  12        1.58        9.49     12.06 o 
  -1   9  12       16.54       20.63     10.53 o 
   0   9  12       11.33       14.23     10.36 o 
   1   9  12        0.08        0.00      9.88 o 
   2   9  12       53.99       68.11     25.78 o 
  -9   0  13        2.80       10.55     13.05 o 
  -7   0  13      336.34      349.41     18.15 o 
  -5   0  13     1864.56     1887.87     27.51 o 
  -3   0  13       83.87       75.44      6.92 o 
  -1   0  13       96.18       92.61      6.61 o 
   1   0  13        7.75        7.66      4.73 o 
   3   0  13        4.05        2.82      5.21 o 
   5   0  13       61.69       66.02      9.34 o 
   7   0  13        1.52        0.00      9.67 o 
 -10   1  13        5.31        6.99     12.19 o 
  -9   1  13        0.01        0.02      8.20 o 
  -8   1  13       23.28       24.75      7.95 o 
  -7   1  13        0.65        2.86      6.02 o 
  -6   1  13        4.27        7.19      5.65 o 
  -5   1  13      479.50      480.93     11.58 o 
  -4   1  13        0.99        4.99      3.93 o 
  -3   1  13      283.47      253.31      7.21 o 
  -2   1  13      220.63      243.09      6.47 o 
  -1   1  13       61.47       60.99      3.85 o 
   0   1  13       72.81       57.91      3.86 o 
   1   1  13      357.99      352.44      7.36 o 
   2   1  13      187.70      185.23      5.65 o 
   3   1  13       16.46       22.47      4.36 o 
   4   1  13       11.15       14.03      4.49 o 
   5   1  13       37.97       33.06      5.59 o 
   6   1  13       16.50       18.18      6.25 o 
   7   1  13       12.80       13.18      8.04 o 
   8   1  13       36.06       34.78     11.65 o 
 -10   2  13        7.18       23.15     12.97 o 
  -9   2  13        3.60        0.38      8.17 o 
  -8   2  13        1.61        1.39      7.40 o 
  -7   2  13        6.70        5.65      6.67 o 
  -6   2  13       51.34       55.20      7.48 o 
  -5   2  13        0.29        0.00      4.46 o 
  -4   2  13      267.58      272.10      8.73 o 
  -3   2  13        1.40        2.84      3.44 o 
  -2   2  13       66.45       50.02      4.66 o 
  -1   2  13        3.01        0.00      3.60 o 
   0   2  13      225.62      236.51      8.62 o 
   1   2  13     3478.02     3478.65     43.08 o 
   2   2  13      664.34      643.04     11.68 o 
   3   2  13      199.22      186.80      7.76 o 
   4   2  13      206.19      194.24      8.31 o 
   5   2  13       71.65       68.23      6.46 o 
   6   2  13       56.51       60.62      7.47 o 
   7   2  13       22.32       16.12      8.62 o 
   8   2  13        0.48        7.59     10.86 o 
  -9   3  13       21.70       20.66      9.60 o 
  -8   3  13       38.18       42.51      9.81 o 
  -7   3  13       10.66        7.30      7.52 o 
  -6   3  13       31.59       30.08      7.09 o 
  -5   3  13       60.37       53.42      7.37 o 
  -4   3  13      280.81      259.36      8.69 o 
  -3   3  13      230.30      233.35      8.03 o 
  -2   3  13       82.89       76.83      5.56 o 
  -1   3  13       35.37       36.39      4.36 o 
   0   3  13      425.98      453.31     11.49 o 
   1   3  13      765.32      751.81     14.79 o 
   2   3  13       15.52       17.40      5.16 o 
   3   3  13       11.59       14.10      5.58 o 
   4   3  13      153.19      155.71      8.84 o 
   5   3  13        3.28        9.53      6.44 o 
   6   3  13       10.50       13.45      7.89 o 
   7   3  13       10.77        9.53     10.26 o 
   8   3  13        1.23        2.93     11.66 o 
  -9   4  13        7.92       14.59     10.27 o 
  -8   4  13        0.03        3.47      9.20 o 
  -7   4  13        0.16        0.00      7.74 o 
  -6   4  13       24.00       28.00      7.52 o 
  -5   4  13       24.78       21.39      6.79 o 
  -4   4  13      421.72      411.22     14.40 o 
  -3   4  13      494.40      465.79     12.69 o 
  -2   4  13      638.63      617.58     12.25 o 
  -1   4  13      807.50      779.06     15.42 o 
   0   4  13        1.09        6.05      4.66 o 
   1   4  13       76.57       71.56      6.55 o 
   2   4  13      235.63      234.53     10.06 o 
   3   4  13      305.57      306.74     11.27 o 
   4   4  13        0.00        2.52      6.05 o 
   5   4  13       38.76       29.29      8.24 o 
   6   4  13        5.58        6.55      7.97 o 
   7   4  13       22.70       34.93     12.05 o 
  -8   5  13        0.95        4.49      9.72 o 
  -7   5  13       13.59       19.85      9.39 o 
  -6   5  13       45.64       51.81      8.51 o 
  -5   5  13       35.10       40.94      7.60 o 
  -4   5  13      103.63       88.22      8.54 o 
  -3   5  13        0.11        2.39      5.66 o 
  -2   5  13       11.48       14.02      6.47 o 
  -1   5  13      183.16      182.67      8.86 o 
   0   5  13      171.32      166.88      8.77 o 
   1   5  13        0.39        1.76      4.97 o 
   2   5  13        6.98        9.62      5.47 o 
   3   5  13      131.46      129.09      9.73 o 
   4   5  13       16.12       20.09      7.02 o 
   5   5  13       40.36       50.25      9.43 o 
   6   5  13        6.08        3.50      8.66 o 
   7   5  13        3.18        4.49      9.46 o 
  -7   6  13        0.64        7.90      9.89 o 
  -6   6  13        0.18        0.72      7.43 o 
  -5   6  13       23.75       29.51      7.84 o 
  -4   6  13      158.90      144.67     12.00 o 
  -3   6  13       97.72       87.54      8.02 o 
  -2   6  13      112.31      132.38      9.97 o 
  -1   6  13        0.01        0.00      6.13 o 
   0   6  13       40.62       37.71      7.11 o 
   1   6  13       11.02        4.94      6.28 o 
   2   6  13      124.19      123.20     10.04 o 
   3   6  13        0.43        0.00      6.69 o 
   4   6  13       15.74        8.35      8.41 o 
   5   6  13        3.59        5.48      8.54 o 
   6   6  13        9.81       13.87      9.75 o 
  -6   7  13       15.24       22.36     10.63 o 
  -5   7  13       59.71       69.69     11.06 o 
  -4   7  13        5.55        2.59      8.11 o 
  -3   7  13        3.18        3.27      8.08 o 
  -2   7  13      130.17      136.95     10.63 o 
  -1   7  13        7.98       15.80      7.32 o 
   0   7  13      108.20      126.99     11.84 o 
   1   7  13        0.02        0.00      7.78 o 
   2   7  13        0.04        7.73      7.20 o 
   3   7  13       12.09       24.11      8.06 o 
   4   7  13       22.00       24.55      9.69 o 
   5   7  13        3.19        0.00      9.54 o 
  -5   8  13        1.04        2.58     10.46 o 
  -4   8  13        0.23        2.36      9.20 o 
  -3   8  13        3.01        5.60      7.98 o 
  -2   8  13        4.39        9.51      9.27 o 
  -1   8  13       11.24       13.12      9.06 o 
   0   8  13       55.85       45.65     10.54 o 
   1   8  13        0.03        0.00      8.36 o 
   2   8  13        0.32        2.13      9.53 o 
   3   8  13       16.61       21.78     11.31 o 
   4   8  13       21.00       18.46     18.14 o 
  -2   9  13        8.44        8.13     15.63 o 
  -1   9  13        5.76        7.44     10.66 o 
   0   9  13        2.94        3.44     10.02 o 
   1   9  13       18.75       23.94     12.17 o 
 -10   0  14       65.00       70.65     24.82 o 
  -8   0  14        0.47        2.99      8.84 o 
  -6   0  14      180.20      168.82     12.98 o 
  -4   0  14      314.61      322.31     12.04 o 
  -2   0  14      187.56      205.88      8.99 o 
   0   0  14      249.84      253.63     11.86 o 
   2   0  14       17.81       12.03      5.48 o 
   4   0  14      159.60      137.67     11.56 o 
   6   0  14       26.60       21.85     10.77 o 
   8   0  14        8.86        7.80     12.83 o 
 -10   1  14        1.48        7.78     14.48 o 
  -9   1  14       21.07       20.73      8.59 o 
  -8   1  14       10.04        5.90      7.19 o 
  -7   1  14       30.35       43.06      6.81 o 
  -6   1  14      248.26      236.23     10.57 o 
  -5   1  14       58.84       63.47      6.13 o 
  -4   1  14      139.71      125.87      6.10 o 
  -3   1  14     1143.19     1243.10     14.76 o 
  -2   1  14      109.07      103.42      5.03 o 
  -1   1  14      504.06      524.88      8.68 o 
   0   1  14        0.58        0.59      3.11 o 
   1   1  14      395.01      372.94      7.55 o 
   2   1  14      300.97      255.15      7.75 o 
   3   1  14       28.64       32.39      4.91 o 
   4   1  14       72.51       67.61      5.93 o 
   5   1  14       22.65       26.68      5.35 o 
   6   1  14       23.98       19.53      6.83 o 
   7   1  14        1.68        2.54      8.24 o 
   8   1  14        4.10       12.85     11.61 o 
  -9   2  14        4.63        8.51      9.19 o 
  -8   2  14       76.26       85.37      9.81 o 
  -7   2  14        7.60       13.53      7.21 o 
  -6   2  14       13.97        7.75      6.18 o 
  -5   2  14      580.02      577.71     13.50 o 
  -4   2  14      386.73      388.80     11.04 o 
  -3   2  14      395.19      370.86      9.74 o 
  -2   2  14      255.17      229.65      7.69 o 
  -1   2  14      126.81      128.33      5.99 o 
   0   2  14        0.26        0.00      4.37 o 
   1   2  14      908.40      909.97     16.00 o 
   2   2  14        0.18        2.79      3.98 o 
   3   2  14       53.73       42.45      5.47 o 
   4   2  14       87.47       97.72      6.83 o 
   5   2  14       25.60       43.41      6.14 o 
   6   2  14        8.03        2.47      6.10 o 
   7   2  14        0.30        0.00     11.45 o 
   8   2  14        2.94        0.00     12.87 o 
  -9   3  14       23.49       30.99     10.41 o 
  -8   3  14        3.56        4.46      8.71 o 
  -7   3  14        8.32       13.59      8.19 o 
  -6   3  14      107.91       95.72      8.97 o 
  -5   3  14      109.99      104.86      8.65 o 
  -4   3  14        8.18       11.09      4.96 o 
  -3   3  14      248.95      234.83      8.20 o 
  -2   3  14       77.88       81.95      5.83 o 
  -1   3  14        0.50        4.01      4.46 o 
   0   3  14      150.81      153.31      7.73 o 
   1   3  14      323.55      312.30     10.43 o 
   2   3  14        0.01        0.00      4.65 o 
   3   3  14      515.11      528.29     15.20 o 
   4   3  14       11.97       16.15      5.77 o 
   5   3  14      207.36      235.74     12.10 o 
   6   3  14       10.47       15.90      8.34 o 
   7   3  14        8.76       11.53     10.89 o 
   8   3  14       17.79       24.47     14.59 o 
  -9   4  14        0.10        0.00     10.18 o 
  -8   4  14       34.39       42.66     10.58 o 
  -7   4  14       18.82       11.57      8.76 o 
  -6   4  14       55.67       60.62      8.53 o 
  -5   4  14       26.76       25.32      6.85 o 
  -4   4  14      148.54      151.55      9.50 o 
  -3   4  14       43.81       31.05      5.71 o 
  -2   4  14      159.56      170.16      8.41 o 
  -1   4  14      308.95      292.88     10.32 o 
   0   4  14       12.16        9.54      4.92 o 
   1   4  14       47.34       32.73      5.82 o 
   2   4  14      281.47      280.31     10.89 o 
   3   4  14      407.88      417.12     13.26 o 
   4   4  14        0.43        0.00      5.96 o 
   5   4  14       29.60       25.62      8.20 o 
   6   4  14       14.47        8.50      8.31 o 
   7   4  14        3.96        7.50     11.12 o 
  -8   5  14        1.34       12.56     10.52 o 
  -7   5  14        2.46       11.75      8.93 o 
  -6   5  14       25.36       20.01      7.55 o 
  -5   5  14        0.52        1.42      6.59 o 
  -4   5  14      259.70      267.39     12.64 o 
  -3   5  14       22.34       22.27      6.60 o 
  -2   5  14       80.85       95.60      8.65 o 
  -1   5  14       43.63       38.45      6.05 o 
   0   5  14      697.97      720.47     16.50 o 
   1   5  14       14.63        7.29      5.30 o 
   2   5  14       40.76       34.14      6.49 o 
   3   5  14       22.49       18.02      7.10 o 
   4   5  14        5.26        3.88      6.55 o 
   5   5  14        6.74        7.42      7.88 o 
   6   5  14        1.49        8.08      8.97 o 
   7   5  14       12.70       17.41     15.11 o 
  -7   6  14       37.20       32.33     10.70 o 
  -6   6  14       12.34       17.84      8.20 o 
  -5   6  14        1.05        3.21      7.73 o 
  -4   6  14        1.41        0.00      7.04 o 
  -3   6  14      116.42      100.84      8.40 o 
  -2   6  14        6.11       10.74      6.57 o 
  -1   6  14        4.06        0.00      6.24 o 
   0   6  14       12.74       15.71      6.36 o 
   1   6  14        0.29        0.00      6.10 o 
   2   6  14        0.15        1.43      6.52 o 
   3   6  14       21.20       23.61      7.25 o 
   4   6  14        0.03        0.00      7.70 o 
   5   6  14       15.43       19.27      9.03 o 
   6   6  14        0.12        4.15      9.96 o 
  -6   7  14       13.11        9.98     10.59 o 
  -5   7  14       16.77       30.87      9.44 o 
  -4   7  14       25.13       29.44      8.90 o 
  -3   7  14       25.43       31.24      7.78 o 
  -2   7  14       49.79       45.43      8.36 o 
  -1   7  14        5.61        2.40      6.88 o 
   0   7  14        3.13        6.34      8.04 o 
   1   7  14       20.42       23.25      8.73 o 
   2   7  14       49.59       56.29      8.15 o 
   3   7  14        2.36        4.79      7.98 o 
   4   7  14        0.03        0.00      9.08 o 
   5   7  14        7.64        8.78     10.11 o 
  -5   8  14       13.76       21.14     12.69 o 
  -4   8  14        3.22        7.96      9.73 o 
  -3   8  14       17.18       26.82      8.82 o 
  -2   8  14       80.18      100.22     12.03 o 
  -1   8  14       53.39       59.72     10.98 o 
   0   8  14       49.32       43.64     10.49 o 
   1   8  14       40.63       48.24     10.67 o 
   2   8  14       21.90       22.91     10.52 o 
   3   8  14        3.64       10.13     10.93 o 
  -1   9  14       12.82       19.99     15.16 o 
   0   9  14        9.43        3.39     14.99 o 
  -9   0  15       19.58       40.80     15.13 o 
  -7   0  15      120.11      138.02     13.55 o 
  -5   0  15     1141.90     1170.01     23.07 o 
  -3   0  15     2113.49     2207.81     39.28 o 
  -1   0  15      210.15      203.83      9.20 o 
   1   0  15       82.51       58.03      6.33 o 
   3   0  15      284.42      300.33     11.37 o 
   5   0  15       28.20       15.78      8.08 o 
   7   0  15        0.95       16.70     11.91 o 
  -9   1  15       12.91       17.65      8.92 o 
  -8   1  15        9.82       12.83      7.83 o 
  -7   1  15       14.67       13.20      6.33 o 
  -6   1  15       92.69       95.53      7.64 o 
  -5   1  15       82.40       80.84      6.40 o 
  -4   1  15       21.22       22.17      4.66 o 
  -3   1  15      192.39      210.72      7.18 o 
  -2   1  15      226.82      229.49      6.79 o 
  -1   1  15        1.44        0.22      3.26 o 
   0   1  15      330.85      324.94      7.14 o 
   1   1  15       59.87       59.80      5.12 o 
   2   1  15        3.01        3.36      4.01 o 
   3   1  15       88.00       85.78      6.14 o 
   4   1  15      170.05      157.55      7.68 o 
   5   1  15       95.47       87.32      7.60 o 
   6   1  15        4.44        0.00      6.40 o 
   7   1  15        0.25        2.46      8.49 o 
   8   1  15        3.58        9.72     11.37 o 
  -9   2  15        4.06        3.99      9.90 o 
  -8   2  15       15.97       16.55      8.95 o 
  -7   2  15       18.18       13.20      8.05 o 
  -6   2  15       64.76       61.63      9.12 o 
  -5   2  15       54.50       53.11      6.54 o 
  -4   2  15       31.41       30.93      5.29 o 
  -3   2  15        5.37        9.25      4.32 o 
  -2   2  15      117.34      116.18      6.33 o 
  -1   2  15      341.55      306.86      8.44 o 
   0   2  15       57.72       54.55      5.92 o 
   1   2  15      194.75      214.33      8.83 o 
   2   2  15     1160.90     1095.89     18.34 o 
   3   2  15      240.79      220.59      9.68 o 
   4   2  15       35.74       44.56      6.25 o 
   5   2  15       25.76       24.20      6.45 o 
   6   2  15       41.03       42.41      9.24 o 
   7   2  15       15.33       12.56     12.70 o 
   8   2  15        2.78       11.63     15.07 o 
  -9   3  15       13.60       14.49     10.75 o 
  -8   3  15       14.51       19.02      9.02 o 
  -7   3  15       14.63       26.86      9.11 o 
  -6   3  15        0.00        1.59      6.46 o 
  -5   3  15      119.32      116.54      9.19 o 
  -4   3  15     1026.39     1071.54     19.47 o 
  -3   3  15      164.46      163.73      7.49 o 
  -2   3  15      387.35      367.91     10.02 o 
  -1   3  15      190.41      185.07      8.43 o 
   0   3  15      409.74      422.75     11.98 o 
   1   3  15      100.90       95.39      7.10 o 
   2   3  15      583.49      614.48     16.11 o 
   3   3  15      118.68      106.56      7.74 o 
   4   3  15       29.92       21.35      6.35 o 
   5   3  15        6.78        8.11      6.36 o 
   6   3  15       36.93       40.34      9.02 o 
   7   3  15        1.58        6.66     10.78 o 
  -9   4  15        0.59        0.32     22.60 o 
  -8   4  15        3.60        6.38      9.50 o 
  -7   4  15        0.31        0.34      8.44 o 
  -6   4  15      205.19      211.81     13.73 o 
  -5   4  15        3.89        5.52      6.48 o 
  -4   4  15        8.12        2.01      5.83 o 
  -3   4  15        0.39        5.71      5.42 o 
  -2   4  15      189.39      193.55      9.27 o 
  -1   4  15       60.00       65.22      6.52 o 
   0   4  15      429.82      419.08     12.50 o 
   1   4  15      524.70      507.65     13.89 o 
   2   4  15       87.51       88.35      7.59 o 
   3   4  15       56.10       60.67      7.08 o 
   4   4  15        2.91        0.99      6.41 o 
   5   4  15        8.57       16.89      7.92 o 
   6   4  15        1.85        0.00      7.81 o 
   7   4  15        8.62        6.29     10.91 o 
  -8   5  15        7.14       12.93     10.56 o 
  -7   5  15        8.60       16.53      9.59 o 
  -6   5  15       14.61       12.20      7.61 o 
  -5   5  15        1.25        4.76      6.85 o 
  -4   5  15      133.87      117.00     10.87 o 
  -3   5  15      145.60      130.26      9.30 o 
  -2   5  15        7.85       10.63      6.41 o 
  -1   5  15       10.42        4.43      5.16 o 
   0   5  15       24.47       21.32      5.63 o 
   1   5  15       83.68       86.40      7.59 o 
   2   5  15       47.67       51.29      7.00 o 
   3   5  15        2.99        3.49      6.47 o 
   4   5  15       11.39       15.31      7.25 o 
   5   5  15        6.27        5.47      8.08 o 
   6   5  15        2.33        6.17      8.98 o 
  -7   6  15       13.12       14.82     10.59 o 
  -6   6  15       91.60      101.80     12.05 o 
  -5   6  15       13.29        7.42      8.24 o 
  -4   6  15       19.17       17.68      7.83 o 
  -3   6  15       33.69       31.34      7.04 o 
  -2   6  15      245.23      259.97     12.74 o 
  -1   6  15        6.04        1.12      6.60 o 
   0   6  15      134.51      142.87     10.42 o 
   1   6  15       88.76       91.51      8.88 o 
   2   6  15       15.04       15.37      6.88 o 
   3   6  15        0.10        1.08      7.12 o 
   4   6  15        6.84        6.88     10.74 o 
   5   6  15        3.36        3.35      8.65 o 
   6   6  15        1.76        9.46     15.52 o 
  -6   7  15        0.80        2.58     10.58 o 
  -5   7  15        7.66       11.75      9.59 o 
  -4   7  15       33.90       37.75      8.99 o 
  -3   7  15        2.82        9.09      7.44 o 
  -2   7  15        8.66       10.70      7.53 o 
  -1   7  15       43.31       51.01      8.59 o 
   0   7  15       37.70       49.29      9.75 o 
   1   7  15        3.53        5.22      8.37 o 
   2   7  15        7.19       10.02      9.07 o 
   3   7  15        0.33        0.00      7.66 o 
   4   7  15        0.65        4.45      9.31 o 
  -4   8  15        1.74        6.62      9.27 o 
  -3   8  15        7.98       14.70      9.65 o 
  -2   8  15       38.17       34.86     10.17 o 
  -1   8  15       15.80        6.93      9.32 o 
   0   8  15       18.70       24.22     10.10 o 
   1   8  15        5.44        6.67     10.02 o 
   2   8  15       26.37       33.99     10.55 o 
   3   8  15        4.72        9.74     19.41 o 
  -8   0  16       63.07       64.12     11.80 o 
  -6   0  16      174.47      161.52     13.07 o 
  -4   0  16      168.61      160.32      9.72 o 
  -2   0  16       60.51       63.34      6.70 o 
   0   0  16      111.86       99.34      7.16 o 
   2   0  16      359.04      328.94     11.67 o 
   4   0  16       48.37       56.03      9.22 o 
   6   0  16       38.34       15.08     11.62 o 
   8   0  16       24.19       24.96     16.29 o 
  -9   1  16        5.27        6.80      9.43 o 
  -8   1  16        6.21        8.47      7.76 o 
  -7   1  16       13.92       11.22      6.19 o 
  -6   1  16      303.44      316.35     12.01 o 
  -5   1  16      236.90      239.39      9.29 o 
  -4   1  16      253.89      249.02      8.10 o 
  -3   1  16       82.66       68.87      5.32 o 
  -2   1  16      110.78      116.66      6.28 o 
  -1   1  16       27.04       29.21      4.54 o 
   0   1  16       28.18       35.22      4.91 o 
   1   1  16      178.58      172.36      6.90 o 
   2   1  16       42.96       41.19      5.04 o 
   3   1  16        0.71        1.28      4.35 o 
   4   1  16        3.45        4.94      5.29 o 
   5   1  16        2.92        8.79      5.60 o 
   6   1  16       13.19        6.23      6.61 o 
   7   1  16        5.65       11.00     10.30 o 
   8   1  16        7.45       10.04     15.03 o 
  -9   2  16       10.09        6.86     10.24 o 
  -8   2  16       10.10       10.34      8.96 o 
  -7   2  16       68.24       77.46     10.55 o 
  -6   2  16        5.51        4.17      7.22 o 
  -5   2  16       99.34       92.59      7.57 o 
  -4   2  16      736.94      692.29     13.93 o 
  -3   2  16      237.53      238.43      8.60 o 
  -2   2  16      285.17      276.61      8.67 o 
  -1   2  16      657.00      643.87     14.22 o 
   0   2  16       18.54       16.21      5.24 o 
   1   2  16      223.47      229.55      9.51 o 
   2   2  16      616.44      635.57     14.75 o 
   3   2  16      110.92      116.92      8.04 o 
   4   2  16        0.30        0.00      5.36 o 
   5   2  16       22.01       27.66      6.73 o 
   6   2  16       10.35       18.10      8.24 o 
   7   2  16       17.49       32.24     13.72 o 
   8   2  16        1.92        9.21     13.61 o 
  -9   3  16       20.34       26.70     10.84 o 
  -8   3  16        0.01        0.00      9.06 o 
  -7   3  16        0.03        5.72      8.07 o 
  -6   3  16        2.00        8.58      7.56 o 
  -5   3  16      230.40      223.03     11.59 o 
  -4   3  16       18.56       18.77      5.16 o 
  -3   3  16      181.81      177.03      8.02 o 
  -2   3  16       44.41       39.21      5.36 o 
  -1   3  16       38.02       35.40      5.74 o 
   0   3  16       91.16       82.17      6.74 o 
   1   3  16       23.42       19.14      5.60 o 
   2   3  16      317.47      329.53     12.85 o 
   3   3  16      296.84      274.37     10.96 o 
   4   3  16       29.65       37.14      6.61 o 
   5   3  16       23.04       22.51      6.85 o 
   6   3  16        2.66        0.00      7.91 o 
   7   3  16       38.36       42.62     17.66 o 
  -8   4  16        1.41        0.91      9.70 o 
  -7   4  16        3.86        5.23      8.60 o 
  -6   4  16       58.31       55.68      8.58 o 
  -5   4  16       15.26       12.63      6.73 o 
  -4   4  16       31.80       36.91      7.13 o 
  -3   4  16      179.51      188.57     10.32 o 
  -2   4  16      317.69      284.49     10.70 o 
  -1   4  16      162.68      158.02      8.73 o 
   0   4  16      855.70      863.18     17.69 o 
   1   4  16        0.12        2.84      5.24 o 
   2   4  16       30.39       38.24      6.49 o 
   3   4  16        0.16        0.47      5.35 o 
   4   4  16       30.33       34.42      7.30 o 
   5   4  16       60.10       50.21      9.91 o 
   6   4  16       15.66       10.75      8.90 o 
   7   4  16        3.12        4.27     11.79 o 
  -8   5  16       18.47       38.85     13.76 o 
  -7   5  16        0.26        6.66      9.14 o 
  -6   5  16       11.62       22.38      8.07 o 
  -5   5  16        3.66        0.00      7.18 o 
  -4   5  16       33.85       42.18      8.32 o 
  -3   5  16       40.43       32.45      7.03 o 
  -2   5  16      318.42      335.52     13.81 o 
  -1   5  16       17.34       14.62      5.78 o 
   0   5  16        9.68        8.54      5.61 o 
   1   5  16       18.32       17.43      5.50 o 
   2   5  16      262.19      278.62     11.82 o 
   3   5  16       27.45       28.62      7.56 o 
   4   5  16       40.87       49.28      8.39 o 
   5   5  16        7.29        3.97      8.49 o 
   6   5  16        8.54       15.29     10.26 o 
  -7   6  16        0.01        0.00     11.11 o 
  -6   6  16        1.09        6.76      8.76 o 
  -5   6  16       36.19       40.43      9.09 o 
  -4   6  16       26.99       22.00      8.12 o 
  -3   6  16        1.79        5.99      6.71 o 
  -2   6  16        0.01        4.94      7.00 o 
  -1   6  16       66.17       59.52      8.20 o 
   0   6  16       16.99       24.94      7.39 o 
   1   6  16        7.26       12.55      7.05 o 
   2   6  16        4.50        5.82      6.84 o 
   3   6  16        0.50        4.75      7.04 o 
   4   6  16       14.10       12.31      8.97 o 
   5   6  16        9.44       14.31     10.14 o 
  -6   7  16        0.38        0.00     11.38 o 
  -5   7  16       14.25       17.18      9.33 o 
  -4   7  16       14.92       13.43      8.69 o 
  -3   7  16       23.63       25.42      9.04 o 
  -2   7  16       25.49       24.71      7.65 o 
  -1   7  16       21.15       23.30      7.74 o 
   0   7  16       46.20       52.05     10.12 o 
   1   7  16        0.07        1.10      8.33 o 
   2   7  16        0.00        0.00      8.63 o 
   3   7  16        0.54        3.47      8.79 o 
   4   7  16        1.68        4.87      9.59 o 
  -4   8  16        8.11       13.15     11.64 o 
  -3   8  16       68.25       89.49     12.21 o 
  -2   8  16       32.01       39.15     11.09 o 
  -1   8  16       19.27       40.69     11.29 o 
   0   8  16       50.01       52.69     11.53 o 
   1   8  16       16.74       20.11     10.14 o 
   2   8  16        1.62        6.95     10.62 o 
  -9   0  17       17.09       15.80     14.03 o 
  -7   0  17       91.96       94.48     12.38 o 
  -5   0  17      509.62      549.45     17.24 o 
  -3   0  17      651.22      708.96     17.57 o 
  -1   0  17      805.11      894.76     19.51 o 
   1   0  17        0.20        0.00      5.17 o 
   3   0  17      145.24      162.83     12.02 o 
   5   0  17        0.20        3.07      8.02 o 
   7   0  17        0.51        5.00     12.51 o 
  -9   1  17        0.86        0.33      9.49 o 
  -8   1  17       14.44       22.21      9.59 o 
  -7   1  17        9.38       12.00      8.22 o 
  -6   1  17       20.68       20.14      6.85 o 
  -5   1  17        9.39       12.31      5.51 o 
  -4   1  17      156.96      150.57      7.71 o 
  -3   1  17      456.43      463.82     11.51 o 
  -2   1  17       95.87       96.46      6.37 o 
  -1   1  17        3.08        3.37      4.19 o 
   0   1  17        0.23        5.65      4.86 o 
   1   1  17      630.23      632.95     13.87 o 
   2   1  17       38.48       40.02      5.89 o 
   3   1  17        0.02        0.00      5.09 o 
   4   1  17        0.03        0.00      5.82 o 
   5   1  17        7.44       14.16      7.10 o 
   6   1  17        0.34        4.55      7.92 o 
   7   1  17        3.90        1.17     10.78 o 
  -9   2  17        5.01        5.26     10.01 o 
  -8   2  17       39.13       46.03     10.05 o 
  -7   2  17       60.34       68.84     10.09 o 
  -6   2  17        0.91        1.90      7.09 o 
  -5   2  17      266.31      239.15     11.23 o 
  -4   2  17        1.71        5.72      4.88 o 
  -3   2  17       10.41        7.85      4.60 o 
  -2   2  17      113.62      113.73      6.67 o 
  -1   2  17        0.26        6.03      5.00 o 
   0   2  17      436.63      417.47     11.97 o 
   1   2  17      326.26      340.73     11.37 o 
   2   2  17      138.35      136.05      8.48 o 
   3   2  17        4.07        0.00      5.34 o 
   4   2  17        1.34        3.32      5.81 o 
   5   2  17       19.92       21.96      7.62 o 
   6   2  17       35.08       43.96      9.79 o 
   7   2  17        4.01        0.00     12.37 o 
  -9   3  17        7.11       17.82     12.45 o 
  -8   3  17       29.31       35.61     10.29 o 
  -7   3  17        0.06        4.42      7.89 o 
  -6   3  17       66.65       81.15     10.38 o 
  -5   3  17      118.33      106.58      9.07 o 
  -4   3  17       16.25       15.93      5.30 o 
  -3   3  17       34.95       40.91      5.98 o 
  -2   3  17       95.53      106.35      7.43 o 
  -1   3  17       53.96       49.92      6.34 o 
   0   3  17      220.03      214.93      9.45 o 
   1   3  17       88.38       94.82      7.58 o 
   2   3  17       35.97       29.80      6.24 o 
   3   3  17       73.22       83.82      7.60 o 
   4   3  17       70.85       89.26      8.04 o 
   5   3  17       68.03       76.05      8.40 o 
   6   3  17        0.42        0.00      8.96 o 
   7   3  17        0.36        4.35     13.27 o 
  -8   4  17        1.59        0.08      9.67 o 
  -7   4  17        0.05        0.00      8.47 o 
  -6   4  17      133.02      117.45     10.37 o 
  -5   4  17       25.98       33.05      7.37 o 
  -4   4  17      133.81      139.59     11.26 o 
  -3   4  17        0.74        0.00      5.53 o 
  -2   4  17       12.18       11.07      5.97 o 
  -1   4  17      268.07      267.57     11.03 o 
   0   4  17       17.95       16.50      5.83 o 
   1   4  17        4.21        3.71      5.40 o 
   2   4  17      153.26      190.65     10.11 o 
   3   4  17      131.18      121.46      8.57 o 
   4   4  17        6.06        5.93      6.64 o 
   5   4  17       24.72       36.38      9.22 o 
   6   4  17        2.46        0.00      8.64 o 
  -8   5  17        0.07       10.50     21.64 o 
  -7   5  17       26.15       33.16     10.71 o 
  -6   5  17       34.18       38.87      9.46 o 
  -5   5  17       13.40       14.41      8.03 o 
  -4   5  17        1.46        0.00      7.00 o 
  -3   5  17        6.13        9.83      6.55 o 
  -2   5  17      257.33      244.04     12.26 o 
  -1   5  17       46.97       35.20      6.53 o 
   0   5  17        0.75        7.17      5.70 o 
   1   5  17       65.00       50.01      7.02 o 
   2   5  17        0.65        0.21      5.72 o 
   3   5  17       20.90       16.50      7.24 o 
   4   5  17        1.97        0.36      7.46 o 
   5   5  17       31.99       33.12      9.64 o 
   6   5  17       10.18       16.72     10.38 o 
  -6   6  17        0.26        5.77      8.99 o 
  -5   6  17       36.03       41.75      9.58 o 
  -4   6  17      286.33      295.20     16.24 o 
  -3   6  17       10.34       14.63      7.04 o 
  -2   6  17        1.90        6.02      6.99 o 
  -1   6  17        0.35        2.72      6.89 o 
   0   6  17       27.08       40.44      8.05 o 
   1   6  17       17.55       12.14      6.68 o 
   2   6  17       48.85       49.83      8.27 o 
   3   6  17       24.37       18.31      7.54 o 
   4   6  17        4.56        9.48      9.11 o 
   5   6  17       12.34        4.70      9.86 o 
  -5   7  17       14.04       13.54      9.29 o 
  -4   7  17        1.91        6.91      8.55 o 
  -3   7  17       75.20       67.64     10.59 o 
  -2   7  17        8.34       17.86      8.55 o 
  -1   7  17        0.08        0.00      7.34 o 
   0   7  17       47.94       54.62     10.41 o 
   1   7  17        2.76        2.94      8.69 o 
   2   7  17       26.93       27.22      9.79 o 
   3   7  17       15.13       18.90      8.94 o 
   4   7  17        1.94        0.00     13.23 o 
  -3   8  17       10.29       11.43      9.69 o 
  -2   8  17        4.68        7.19     10.23 o 
  -1   8  17        4.95        6.52     10.80 o 
   0   8  17       11.50       13.43     10.30 o 
   1   8  17        0.01        6.51      9.88 o 
   2   8  17        2.69        0.95     21.32 o 
  -8   0  18       61.04       41.11     11.32 o 
  -6   0  18      566.38      558.55     21.95 o 
  -4   0  18       13.17        7.58      6.46 o 
  -2   0  18      493.87      472.15     14.18 o 
   0   0  18        0.77        1.69      5.38 o 
   2   0  18       15.25       12.60      6.87 o 
   4   0  18       35.10       33.29      8.90 o 
   6   0  18       13.25       21.22     11.93 o 
  -9   1  18       15.53       36.95     10.91 o 
  -8   1  18       17.51       22.02      9.34 o 
  -7   1  18       30.57       40.65      9.36 o 
  -6   1  18      109.02      104.14      9.39 o 
  -5   1  18       19.03       14.07      5.64 o 
  -4   1  18      385.18      348.51     10.64 o 
  -3   1  18      358.82      395.40     11.03 o 
  -2   1  18       57.18       55.62      5.58 o 
  -1   1  18      218.62      214.37      8.11 o 
   0   1  18       62.74       61.00      6.36 o 
   1   1  18      163.34      164.50      8.59 o 
   2   1  18      180.99      169.31      8.86 o 
   3   1  18       27.98       34.19      6.92 o 
   4   1  18        7.47        7.06      6.33 o 
   5   1  18        0.09        3.41      7.10 o 
   6   1  18        2.54        0.00      8.48 o 
   7   1  18        2.81       11.35     11.46 o 
  -9   2  18        0.26        1.41     10.26 o 
  -8   2  18       11.99       11.79      9.50 o 
  -7   2  18       17.28       14.60      8.29 o 
  -6   2  18        0.98        2.29      7.29 o 
  -5   2  18       81.46       97.27      8.07 o 
  -4   2  18      174.39      169.66      8.40 o 
  -3   2  18       69.57       64.34      6.06 o 
  -2   2  18      762.94      733.45     15.68 o 
  -1   2  18      192.95      211.11      9.44 o 
   0   2  18       82.46       78.16      7.07 o 
   1   2  18      412.70      412.55     12.62 o 
   2   2  18      554.06      534.76     14.42 o 
   3   2  18        5.45        3.54      5.67 o 
   4   2  18        6.92        8.09      6.83 o 
   5   2  18       83.60      100.72      9.79 o 
   6   2  18       19.82       19.16      9.19 o 
   7   2  18        0.27        0.00     13.71 o 
  -8   3  18       23.90       28.73     10.45 o 
  -7   3  18        3.89        5.80      8.01 o 
  -6   3  18       21.86       25.86      8.51 o 
  -5   3  18        0.43        0.00      5.97 o 
  -4   3  18        2.71        1.11      5.13 o 
  -3   3  18       16.26       15.91      5.68 o 
  -2   3  18       67.49       62.05      6.61 o 
  -1   3  18        7.19        3.86      5.18 o 
   0   3  18       56.95       61.12      6.76 o 
   1   3  18       50.37       42.95      6.40 o 
   2   3  18      160.13      160.69      9.37 o 
   3   3  18       11.25       14.21      6.15 o 
   4   3  18       71.80       65.47      7.82 o 
   5   3  18        0.02        3.18      6.41 o 
   6   3  18        2.19        3.70     10.27 o 
   7   3  18        2.01        2.45     13.64 o 
  -8   4  18       32.99       32.14     11.48 o 
  -7   4  18        9.03        6.19      9.07 o 
  -6   4  18       27.33       35.27      8.21 o 
  -5   4  18       28.82       25.32      8.17 o 
  -4   4  18      174.30      178.80     12.30 o 
  -3   4  18       84.80       81.61      8.33 o 
  -2   4  18      325.85      342.76     12.37 o 
  -1   4  18      184.46      200.87     10.13 o 
   0   4  18       45.57       37.03      6.42 o 
   1   4  18      100.71      102.77      8.20 o 
   2   4  18      163.69      160.58      9.88 o 
   3   4  18        4.88        6.88      6.02 o 
   4   4  18       16.63       21.06      7.23 o 
   5   4  18       30.75       20.44      9.06 o 
   6   4  18       34.40       43.51     10.53 o 
  -7   5  18        0.74        4.65     10.90 o 
  -6   5  18       45.82       52.63     10.26 o 
  -5   5  18        7.71        5.28      7.95 o 
  -4   5  18       58.53       67.46      9.33 o 
  -3   5  18        2.52        2.77      6.35 o 
  -2   5  18       87.53      103.60      9.83 o 
  -1   5  18       18.77       20.29      6.26 o 
   0   5  18      272.56      298.58     12.18 o 
   1   5  18        5.49        6.91      5.97 o 
   2   5  18        6.25        2.89      6.28 o 
   3   5  18        5.28        0.70      6.87 o 
   4   5  18       11.07        9.63      7.51 o 
   5   5  18        0.81        5.94      9.04 o 
   6   5  18        0.68        0.00     14.41 o 
  -6   6  18        0.17        0.00      9.16 o 
  -5   6  18        0.03        0.00      8.19 o 
  -4   6  18        4.78        8.17      8.09 o 
  -3   6  18        0.04        0.00      6.71 o 
  -2   6  18       20.34       20.90      7.72 o 
  -1   6  18        4.28        2.73      6.88 o 
   0   6  18        6.07        0.00      7.02 o 
   1   6  18        3.93        4.45      6.87 o 
   2   6  18        0.19        2.06      7.78 o 
   3   6  18        7.45       10.34      7.76 o 
   4   6  18        0.72        2.86      8.67 o 
   5   6  18        0.17        7.60     10.57 o 
  -5   7  18        3.31        4.87      9.23 o 
  -4   7  18        0.32        3.94      8.74 o 
  -3   7  18       27.86       24.72      9.05 o 
  -2   7  18       14.50       11.39      8.00 o 
  -1   7  18       13.14       13.29      7.93 o 
   0   7  18       30.36       27.38      9.64 o 
   1   7  18       27.88       16.91      9.36 o 
   2   7  18       14.22       16.74      9.68 o 
   3   7  18        1.01        0.00      8.75 o 
  -3   8  18        0.16        4.46     18.14 o 
  -2   8  18        2.51        0.42     10.31 o 
  -1   8  18       23.20       40.65     11.71 o 
   0   8  18        0.17        0.00     10.09 o 
   1   8  18       27.03       41.56     16.13 o 
  -9   0  19       15.07       16.23     23.23 o 
  -7   0  19        4.77       11.96     12.08 o 
  -5   0  19      858.96      892.10     26.04 o 
  -3   0  19      339.64      332.93     16.35 o 
  -1   0  19        7.14        0.00      6.90 o 
   1   0  19      578.32      649.48     28.54 o 
   3   0  19       28.37       14.18     10.85 o 
   5   0  19        7.31        2.33     12.13 o 
   7   0  19        4.77        0.00     22.28 o 
  -9   1  19        0.88        1.85     10.28 o 
  -8   1  19       14.44       16.92      9.41 o 
  -7   1  19        1.75        4.01      8.43 o 
  -6   1  19        0.15        1.64      6.63 o 
  -5   1  19      129.93      121.40      8.36 o 
  -4   1  19      239.64      241.60      9.42 o 
  -3   1  19       10.38       10.79      5.10 o 
  -2   1  19      117.27      105.00      6.95 o 
  -1   1  19      248.73      249.79      9.97 o 
   0   1  19       40.43       38.76      6.07 o 
   1   1  19      166.27      153.26      8.38 o 
   2   1  19       21.07       26.10      6.81 o 
   3   1  19       61.58       55.06      7.70 o 
   4   1  19       33.51       26.35      7.33 o 
   5   1  19       15.84       12.18      7.51 o 
   6   1  19        6.05        0.82      9.02 o 
   7   1  19        0.09        8.44     11.98 o 
  -9   2  19        4.60       23.83     12.65 o 
  -8   2  19        1.69        5.60      9.24 o 
  -7   2  19       12.57        4.37      8.34 o 
  -6   2  19       86.60       86.69     10.57 o 
  -5   2  19       25.01       17.18      6.24 o 
  -4   2  19        6.50        2.70      5.01 o 
  -3   2  19       11.39        8.02      4.81 o 
  -2   2  19       93.92       80.44      7.15 o 
  -1   2  19        2.41        1.01      5.24 o 
   0   2  19      230.66      235.88     10.37 o 
   1   2  19       79.22       87.75      7.43 o 
   2   2  19      120.40      113.98      8.22 o 
   3   2  19       98.19       89.46      7.97 o 
   4   2  19        5.59        8.29      6.78 o 
   5   2  19        1.43        2.32      7.54 o 
   6   2  19        4.86        6.58      9.28 o 
   7   2  19       10.62       12.03     15.06 o 
  -8   3  19        0.28        0.00      9.77 o 
  -7   3  19       23.66       31.46      9.14 o 
  -6   3  19        0.28        0.00      7.84 o 
  -5   3  19        3.49       10.31      6.68 o 
  -4   3  19      304.66      312.45     11.96 o 
  -3   3  19      101.00      111.48      8.24 o 
  -2   3  19      234.97      228.36     10.09 o 
  -1   3  19      253.00      276.32     11.01 o 
   0   3  19        6.78        5.80      5.39 o 
   1   3  19       48.29       51.19      6.98 o 
   2   3  19      487.17      524.39     14.99 o 
   3   3  19        0.05        0.32      5.90 o 
   4   3  19        0.03        0.00      6.18 o 
   5   3  19        1.44        4.67      7.09 o 
   6   3  19       59.04       52.28     12.53 o 
  -8   4  19        6.02       20.49     12.57 o 
  -7   4  19       25.35       22.24      9.94 o 
  -6   4  19        2.71        7.01      8.19 o 
  -5   4  19        6.91        7.13      7.92 o 
  -4   4  19       18.20       21.44      7.67 o 
  -3   4  19        3.43        0.00      6.26 o 
  -2   4  19      214.99      228.77     10.71 o 
  -1   4  19       71.25       71.73      7.41 o 
   0   4  19        1.74        6.40      5.86 o 
   1   4  19       66.26       66.18      7.49 o 
   2   4  19        0.62        2.55      5.67 o 
   3   4  19        4.73        8.01      6.55 o 
   4   4  19      169.18      172.91     13.39 o 
   5   4  19       10.12       15.88      8.88 o 
   6   4  19        2.31        0.00     10.35 o 
  -7   5  19        1.80        7.44     12.10 o 
  -6   5  19        1.09        2.06      8.76 o 
  -5   5  19        8.28       10.50      8.23 o 
  -4   5  19        2.76        7.94      7.38 o 
  -3   5  19        3.99        5.55      6.44 o 
  -2   5  19       14.61       10.41      7.28 o 
  -1   5  19        0.32        0.00      5.95 o 
   0   5  19       48.44       43.35      7.06 o 
   1   5  19        0.63        4.03      6.17 o 
   2   5  19        8.41       11.50      6.40 o 
   3   5  19        2.63        0.00      7.07 o 
   4   5  19       14.55       16.98      8.19 o 
   5   5  19        4.21        2.09      9.13 o 
  -6   6  19       22.15       29.76     10.53 o 
  -5   6  19        0.00        0.00      8.22 o 
  -4   6  19       12.98       16.94      8.59 o 
  -3   6  19        1.28        4.83      8.03 o 
  -2   6  19      116.00      127.08     10.94 o 
  -1   6  19        0.01        0.00      6.95 o 
   0   6  19      123.14      133.31     11.05 o 
   1   6  19        0.26        0.00      7.13 o 
   2   6  19       18.04       21.56      8.06 o 
   3   6  19        2.02        0.00      7.73 o 
   4   6  19        6.61       11.43      9.48 o 
  -5   7  19        0.41        0.00     13.16 o 
  -4   7  19        3.01        8.19      9.11 o 
  -3   7  19       18.96       16.43      9.06 o 
  -2   7  19       11.97       16.17      8.80 o 
  -1   7  19       27.93       32.94      9.22 o 
   0   7  19       82.76       96.99     12.53 o 
   1   7  19        8.06       15.88     10.02 o 
   2   7  19        0.64        3.24      9.57 o 
   3   7  19        3.72        7.51     11.29 o 
  -2   8  19        2.77        0.00     20.05 o 
  -1   8  19       16.17       15.91     19.41 o 
   0   8  19        0.04        8.27     20.37 o 
  -8   0  20       34.37       42.74     14.85 o 
  -6   0  20       43.78       37.12     12.32 o 
  -4   0  20      318.21      290.83     18.02 o 
  -2   0  20      322.15      331.90     16.48 o 
   0   0  20        9.65        5.69     10.41 o 
   2   0  20      149.16      164.78     17.36 o 
   4   0  20       21.81       19.42     12.76 o 
   6   0  20        0.31        7.96     20.69 o 
  -9   1  20        0.03        4.68     15.22 o 
  -8   1  20        1.41        0.00     10.83 o 
  -7   1  20       44.71       56.49     10.35 o 
  -6   1  20        8.65        8.87      6.81 o 
  -5   1  20       95.15      111.44      8.39 o 
  -4   1  20        1.19        4.14      4.99 o 
  -3   1  20       16.94       17.96      5.46 o 
  -2   1  20      530.35      560.59     14.64 o 
  -1   1  20      152.38      160.71      8.61 o 
   0   1  20      131.03      112.89      7.87 o 
   1   1  20        5.21       10.18      5.75 o 
   2   1  20       13.98       10.42      6.69 o 
   3   1  20        4.42        6.28      6.37 o 
   4   1  20        0.07        0.00      6.72 o 
   5   1  20       15.22       19.33      8.03 o 
   6   1  20        2.25        6.71     11.35 o 
   7   1  20        3.60       11.11     18.78 o 
  -8   2  20       23.37       13.54      9.62 o 
  -7   2  20       16.10       22.08      9.58 o 
  -6   2  20        9.23       17.93      8.27 o 
  -5   2  20       11.85       12.27      6.15 o 
  -4   2  20        2.77        1.84      4.95 o 
  -3   2  20      234.28      257.47     10.73 o 
  -2   2  20       18.95       11.13      5.67 o 
  -1   2  20      163.16      160.34      8.94 o 
   0   2  20      406.06      401.44     12.82 o 
   1   2  20      226.51      227.92     10.52 o 
   2   2  20      118.05      114.10      8.50 o 
   3   2  20      144.39      129.00     10.53 o 
   4   2  20        2.69        0.00      6.84 o 
   5   2  20        1.22        0.00      7.81 o 
   6   2  20       15.80       24.23     10.04 o 
  -8   3  20       10.42        4.70      9.92 o 
  -7   3  20       24.18       33.33      9.64 o 
  -6   3  20       65.49       64.82     10.06 o 
  -5   3  20      142.35      131.86     11.27 o 
  -4   3  20       27.36       32.46      7.50 o 
  -3   3  20       21.01       21.65      6.10 o 
  -2   3  20       52.27       46.95      6.62 o 
  -1   3  20       21.90       12.17      5.83 o 
   0   3  20       23.98       19.72      5.83 o 
   1   3  20        3.04        1.82      5.80 o 
   2   3  20        0.39        3.66      5.90 o 
   3   3  20       39.25       35.40      7.20 o 
   4   3  20       25.37       23.81      7.59 o 
   5   3  20       22.83       29.38      9.02 o 
   6   3  20       16.79       19.46     11.78 o 
  -7   4  20        1.56        1.19     10.73 o 
  -6   4  20       49.71       42.34     11.01 o 
  -5   4  20       77.40       72.89     10.74 o 
  -4   4  20        0.93        0.00      7.22 o 
  -3   4  20        3.04        1.92      6.48 o 
  -2   4  20        2.33        0.00      5.69 o 
  -1   4  20        1.98        3.96      5.76 o 
   0   4  20      270.70      310.77     12.80 o 
   1   4  20       19.59       19.30      6.45 o 
   2   4  20       10.84        9.43      6.49 o 
   3   4  20        0.01        0.00      6.26 o 
   4   4  20        2.06        0.00      7.32 o 
   5   4  20       30.30       26.29     11.10 o 
   6   4  20        2.59        8.36     14.73 o 
  -7   5  20        0.60        0.00     21.32 o 
  -6   5  20        6.08       19.78      9.67 o 
  -5   5  20        0.45        6.09      8.55 o 
  -4   5  20      121.11      133.67     12.28 o 
  -3   5  20       27.61       18.36      6.95 o 
  -2   5  20        8.05       19.26      7.60 o 
  -1   5  20       33.92       33.65      8.05 o 
   0   5  20        8.05        9.68      6.55 o 
   1   5  20       14.65       15.80      6.51 o 
   2   5  20       40.62       51.62      7.70 o 
   3   5  20        4.13       13.27      7.69 o 
   4   5  20        3.07        4.07      7.85 o 
   5   5  20        0.74        4.89     10.27 o 
  -6   6  20        0.02        0.00     10.80 o 
  -5   6  20       19.96       16.68      9.39 o 
  -4   6  20        0.01        3.56      8.67 o 
  -3   6  20       35.99       32.88      9.04 o 
  -2   6  20       20.54       23.72      8.24 o 
  -1   6  20       10.62       10.67      7.85 o 
   0   6  20        7.02        8.11      7.71 o 
   1   6  20        9.26        8.88      7.42 o 
   2   6  20        2.37        7.30      7.57 o 
   3   6  20        5.01        0.89      8.07 o 
   4   6  20        8.10       15.45      9.95 o 
  -4   7  20        1.12        3.39      9.48 o 
  -3   7  20        0.04        0.00      8.97 o 
  -2   7  20       62.22       65.81     10.36 o 
  -1   7  20        5.74        5.23      8.35 o 
   0   7  20        2.51       11.16      9.56 o 
   1   7  20        4.20       10.04      9.55 o 
   2   7  20        4.94        2.77     10.27 o 
  -7   0  21       19.42       26.04     13.38 o 
  -5   0  21       82.91       73.67     14.04 o 
  -3   0  21      146.35      148.47     12.79 o 
  -1   0  21      640.67      675.76     30.26 o 
   1   0  21       94.60       98.97     15.52 o 
   3   0  21       66.19      101.03     15.84 o 
   5   0  21        7.49        2.23     12.25 o 
  -8   1  21       34.77       34.94     12.99 o 
  -7   1  21        3.93        1.18     10.13 o 
  -6   1  21        3.62        0.00      7.51 o 
  -5   1  21        0.04        0.00      6.33 o 
  -4   1  21       59.88       58.44      7.20 o 
  -3   1  21      255.94      243.20     11.07 o 
  -2   1  21      116.85      120.35      9.51 o 
  -1   1  21       23.43       21.61      6.80 o 
   0   1  21        0.50        4.88      6.22 o 
   1   1  21       94.08       90.77      9.79 o 
   2   1  21       41.93       34.30      8.57 o 
   3   1  21        1.55        0.00      7.47 o 
   4   1  21        1.74        1.60      7.91 o 
   5   1  21       47.31       63.52     11.76 o 
   6   1  21        2.75        2.85     12.31 o 
  -8   2  21       32.14       33.39     10.96 o 
  -7   2  21        7.18        9.60      8.84 o 
  -6   2  21        4.24       12.78      8.55 o 
  -5   2  21       10.73        8.09      6.09 o 
  -4   2  21      172.11      179.30      9.77 o 
  -3   2  21      264.32      252.51     11.07 o 
  -2   2  21       12.79        7.83      5.63 o 
  -1   2  21       47.76       38.34      6.40 o 
   0   2  21        0.70        1.80      5.52 o 
   1   2  21       21.90       22.71      6.33 o 
   2   2  21        8.92       11.35      6.62 o 
   3   2  21       16.60       14.63      7.36 o 
   4   2  21       15.46       16.51      7.97 o 
   5   2  21        5.54        1.16      8.07 o 
   6   2  21        0.06        8.40     10.08 o 
  -8   3  21        0.15        6.07     10.14 o 
  -7   3  21        1.06        0.65      9.14 o 
  -6   3  21      144.91      176.06     18.99 o 
  -5   3  21      119.40      121.84     11.59 o 
  -4   3  21       40.63       36.90      8.43 o 
  -3   3  21        3.38        2.02      5.77 o 
  -2   3  21      383.54      397.03     13.74 o 
  -1   3  21       50.75       48.02      6.96 o 
   0   3  21       55.61       48.79      6.97 o 
   1   3  21       39.37       48.48      7.28 o 
   2   3  21       21.86       23.96      6.58 o 
   3   3  21       82.35       67.87      8.17 o 
   4   3  21       92.75      114.65     10.74 o 
   5   3  21        0.59        0.00      8.81 o 
   6   3  21       13.37       29.66     15.86 o 
  -7   4  21        3.80        7.81     11.56 o 
  -6   4  21       41.07       36.64     11.69 o 
  -5   4  21       29.65       35.09     10.16 o 
  -4   4  21       87.15       82.12     10.09 o 
  -3   4  21       29.98       18.41      7.33 o 
  -2   4  21       88.19       89.41      8.18 o 
  -1   4  21        0.28        0.00      5.93 o 
   0   4  21       44.69       35.98      7.00 o 
   1   4  21        0.03        2.13      5.97 o 
   2   4  21        0.76        0.00      6.39 o 
   3   4  21        1.35        0.00      6.37 o 
   4   4  21        0.65        0.00      7.38 o 
   5   4  21       17.74       13.00     11.53 o 
  -6   5  21        7.20       10.24      9.45 o 
  -5   5  21       12.86        5.85      8.69 o 
  -4   5  21        7.47        5.99      8.18 o 
  -3   5  21        0.52        0.93      6.71 o 
  -2   5  21       31.74       22.23      8.09 o 
  -1   5  21       14.54        9.66      7.25 o 
   0   5  21        4.66        9.01      6.67 o 
   1   5  21       10.53       10.46      6.76 o 
   2   5  21        0.37        0.53      6.72 o 
   3   5  21        1.14        0.00      7.60 o 
   4   5  21       14.18       18.50      8.80 o 
  -5   6  21       11.50        6.66      9.22 o 
  -4   6  21       19.25       22.68      9.52 o 
  -3   6  21        0.06        0.00      8.19 o 
  -2   6  21        1.35        5.95      7.86 o 
  -1   6  21        6.91       11.48      8.10 o 
   0   6  21      123.24      145.28     12.25 o 
   1   6  21       20.36       14.63      8.00 o 
   2   6  21       17.01       27.35      8.66 o 
   3   6  21        0.53       11.64      8.77 o 
  -3   7  21        5.45        5.22      9.88 o 
  -2   7  21       14.08       14.78      9.30 o 
  -1   7  21        4.70       14.21      8.81 o 
   0   7  21        9.30       11.14      9.72 o 
   1   7  21       12.46       17.46     10.79 o 
  -8   0  22        1.56        0.00     21.32 o 
  -6   0  22       59.67       67.49     14.36 o 
  -4   0  22       59.19       52.21     10.05 o 
  -2   0  22      177.95      154.35     13.01 o 
   0   0  22       11.94       16.27     10.99 o 
   2   0  22       16.48       20.72     11.78 o 
   4   0  22       10.30        0.00     12.82 o 
   6   0  22       22.40       12.73     22.92 o 
  -8   1  22       13.62       20.90     12.92 o 
  -7   1  22       10.18       10.34     10.49 o 
  -6   1  22        0.31        5.76      8.35 o 
  -5   1  22      172.49      173.55     11.12 o 
  -4   1  22        6.47        4.16      5.99 o 
  -3   1  22       54.23       61.18      8.06 o 
  -2   1  22       28.83       21.92      6.91 o 
  -1   1  22       68.26       70.92      8.66 o 
   0   1  22      125.69      112.94     11.15 o 
   1   1  22      103.92      100.55     11.02 o 
   2   1  22        0.32        0.00      7.06 o 
   3   1  22       37.41       36.22     12.13 o 
   4   1  22       17.99       26.07      9.72 o 
   5   1  22        0.63        3.81      9.53 o 
   6   1  22        1.70        6.46     12.34 o 
  -8   2  22        0.00        1.31     12.18 o 
  -7   2  22        0.52        6.14      9.77 o 
  -6   2  22        2.41        8.27      8.53 o 
  -5   2  22       59.32       61.50      8.50 o 
  -4   2  22        9.39       10.21      5.93 o 
  -3   2  22        3.77        2.01      5.70 o 
  -2   2  22      148.98      124.82      8.75 o 
  -1   2  22      123.55      137.03      8.91 o 
   0   2  22       20.17       16.35      6.12 o 
   1   2  22       35.70       30.27      6.63 o 
   2   2  22      165.47      168.57     11.40 o 
   3   2  22       41.33       43.98      8.28 o 
   4   2  22        0.20        0.00      7.43 o 
   5   2  22       20.25       31.20     10.55 o 
   6   2  22        6.87       14.48     11.97 o 
  -7   3  22       25.22       20.20     11.51 o 
  -6   3  22        2.73        1.04      9.90 o 
  -5   3  22        1.37        3.21      8.01 o 
  -4   3  22       23.40       25.54      8.25 o 
  -3   3  22        6.38        1.66      6.00 o 
  -2   3  22       68.25       70.78      7.60 o 
  -1   3  22        7.52       11.14      6.24 o 
   0   3  22        0.04        2.70      6.16 o 
   1   3  22        0.05        0.00      6.12 o 
   2   3  22       56.44       45.70      7.48 o 
   3   3  22        6.01        0.00      7.23 o 
   4   3  22        8.55       11.24      8.19 o 
   5   3  22        0.51        7.03     11.24 o 
  -7   4  22       19.86       32.69     13.40 o 
  -6   4  22       16.98       16.72     11.62 o 
  -5   4  22       33.41       30.98      9.68 o 
  -4   4  22        7.10        8.56      7.73 o 
  -3   4  22        5.65       10.95      7.42 o 
  -2   4  22      300.68      291.73     12.61 o 
  -1   4  22        8.53       10.92      6.36 o 
   0   4  22       13.07       13.58      6.69 o 
   1   4  22        6.07        0.55      6.07 o 
   2   4  22       53.47       63.67      8.28 o 
   3   4  22        1.26        3.07      6.80 o 
   4   4  22       30.64       32.88     10.15 o 
   5   4  22        1.90       13.82     15.96 o 
  -6   5  22       32.06       34.74     10.73 o 
  -5   5  22        9.85       10.56      8.62 o 
  -4   5  22        8.88        8.09      8.60 o 
  -3   5  22        1.10        6.53      7.73 o 
  -2   5  22       19.28       22.84      8.00 o 
  -1   5  22        2.47        2.47      7.50 o 
   0   5  22      109.20      130.95     10.33 o 
   1   5  22        2.41        0.00      6.54 o 
   2   5  22        3.56        1.51      6.97 o 
   3   5  22        1.43        5.02      8.13 o 
   4   5  22       12.71       19.96      9.46 o 
  -5   6  22        3.98       11.65     11.70 o 
  -4   6  22        1.16        0.78      9.07 o 
  -3   6  22       37.74       37.18      9.96 o 
  -2   6  22        8.37       15.72      8.71 o 
  -1   6  22        0.03        4.85      8.01 o 
   0   6  22       29.85       34.29      9.23 o 
   1   6  22        1.55        0.00      7.92 o 
   2   6  22        8.56       16.00      8.71 o 
   3   6  22        0.47        7.10      9.98 o 
  -3   7  22       11.09       18.27     15.18 o 
  -2   7  22       12.61       17.32     10.91 o 
  -1   7  22        0.33       11.35     10.02 o 
   0   7  22       17.33       27.46     11.62 o 
  -7   0  23       10.75       16.12     14.16 o 
  -5   0  23       15.54       29.92     12.68 o 
  -3   0  23       50.13       45.41     10.86 o 
  -1   0  23      185.17      177.69     17.34 o 
   1   0  23       55.65       54.85     13.98 o 
   3   0  23        8.60        5.15     11.37 o 
   5   0  23       33.99       46.44     15.54 o 
  -8   1  23       41.08       47.55     14.08 o 
  -7   1  23        0.11        8.77     11.43 o 
  -6   1  23       25.59       36.35      9.51 o 
  -5   1  23       52.49       49.77      8.42 o 
  -4   1  23        2.38        0.00      6.62 o 
  -3   1  23       14.33       14.60      6.93 o 
  -2   1  23       45.66       47.73      8.06 o 
  -1   1  23      202.11      197.55     14.19 o 
   0   1  23        1.25       10.82      8.51 o 
   1   1  23        3.32        5.00      7.99 o 
   2   1  23       36.79       32.68      9.00 o 
   3   1  23       90.58       77.71     10.61 o 
   4   1  23        1.00        5.97      9.02 o 
   5   1  23        1.06        7.70     10.07 o 
  -8   2  23        0.01        0.00     12.00 o 
  -7   2  23       22.51       31.90     12.03 o 
  -6   2  23       40.85       40.98     14.36 o 
  -5   2  23        0.00        0.00      7.73 o 
  -4   2  23        2.07        7.01      6.57 o 
  -3   2  23       11.38        5.79      6.85 o 
  -2   2  23       28.03       23.68      7.32 o 
  -1   2  23       51.46       42.78      7.92 o 
   0   2  23        5.33        6.33      6.77 o 
   1   2  23       23.99        7.08      8.06 o 
   2   2  23       34.93       20.48      8.59 o 
   3   2  23        0.00        0.00      7.63 o 
   4   2  23       19.22       13.79      9.27 o 
   5   2  23        0.70        3.20      9.96 o 
  -7   3  23        7.87        9.19     11.52 o 
  -6   3  23       17.58       15.40     11.08 o 
  -5   3  23       25.44       11.13      8.83 o 
  -4   3  23       42.76       50.92      9.53 o 
  -3   3  23       12.90       16.39      6.33 o 
  -2   3  23       10.87        9.40      6.01 o 
  -1   3  23      168.61      175.68     10.67 o 
   0   3  23       59.41       64.54      7.66 o 
   1   3  23        7.74        4.98      6.32 o 
   2   3  23       17.71        8.57      7.05 o 
   3   3  23        2.95       14.78      8.14 o 
   4   3  23        4.95        1.21      8.07 o 
   5   3  23       21.93       26.11     12.71 o 
  -7   4  23       22.14       30.24     22.28 o 
  -6   4  23        0.31        3.86     11.07 o 
  -5   4  23        6.19        1.95      8.82 o 
  -4   4  23       75.75       85.62     10.68 o 
  -3   4  23       43.79       58.18      8.92 o 
  -2   4  23        1.96        8.50      6.53 o 
  -1   4  23       11.06        5.99      6.48 o 
   0   4  23        7.72        2.52      6.83 o 
   1   4  23       25.84       32.06      7.53 o 
   2   4  23        4.66       12.32      6.91 o 
   3   4  23        1.82        2.29      7.51 o 
   4   4  23        1.89        8.67      9.65 o 
  -6   5  23        1.44        0.00     14.48 o 
  -5   5  23       28.35       33.82     10.04 o 
  -4   5  23        0.24        0.00      8.41 o 
  -3   5  23       30.92       31.66      8.33 o 
  -2   5  23        7.16        3.68      7.30 o 
  -1   5  23       47.20       51.73      9.30 o 
   0   5  23        0.02        0.00      7.05 o 
   1   5  23       12.19       15.39      7.27 o 
   2   5  23        2.78        0.00      7.46 o 
   3   5  23        8.82       15.86      8.66 o 
  -4   6  23        5.93        9.62      9.88 o 
  -3   6  23       11.85       16.65      9.99 o 
  -2   6  23       37.81       43.67      9.54 o 
  -1   6  23        2.15        8.88      8.72 o 
   0   6  23        2.86       12.39      9.04 o 
   1   6  23        0.31        0.00      9.55 o 
   2   6  23        6.86        7.39     10.27 o 
  -8   0  24       20.48       32.14     23.55 o 
  -6   0  24       11.93        8.67     12.16 o 
  -4   0  24      121.18      106.61     12.67 o 
  -2   0  24       48.33       38.97     12.68 o 
   0   0  24       19.99       24.39     12.39 o 
   2   0  24        0.86        0.00     11.90 o 
   4   0  24       57.67       49.50     14.86 o 
  -7   1  24       34.70       37.70     12.57 o 
  -6   1  24        2.97       10.00      8.56 o 
  -5   1  24        1.05        5.80      7.97 o 
  -4   1  24       11.62       11.74      7.05 o 
  -3   1  24       32.31       35.48      7.81 o 
  -2   1  24        8.03        4.40      6.69 o 
  -1   1  24      188.43      219.38     14.51 o 
   0   1  24        5.86       10.14      8.01 o 
   1   1  24        4.71        0.49      8.12 o 
   2   1  24       33.87       37.36      8.44 o 
   3   1  24       19.70       21.71      9.30 o 
   4   1  24        0.24        0.00      8.81 o 
   5   1  24        5.12       16.13     10.68 o 
  -7   2  24        3.97        0.00     13.55 o 
  -6   2  24       18.63       24.13     13.32 o 
  -5   2  24        0.01        1.05      8.07 o 
  -4   2  24        0.00        1.43      7.20 o 
  -3   2  24       63.01       63.91      8.78 o 
  -2   2  24       14.95       24.88      7.51 o 
  -1   2  24       20.37       24.54      7.55 o 
   0   2  24       24.17       22.34      8.89 o 
   1   2  24       39.02       35.95      9.28 o 
   2   2  24       18.13       15.90      8.87 o 
   3   2  24       22.03       22.66      9.20 o 
   4   2  24       10.54        8.93      9.61 o 
   5   2  24        3.21        3.44     10.37 o 
  -7   3  24        9.28        1.61     14.41 o 
  -6   3  24       43.80       45.51     15.63 o 
  -5   3  24        2.73        3.79      8.78 o 
  -4   3  24       11.58       12.03      8.32 o 
  -3   3  24      143.43      135.48      9.78 o 
  -2   3  24       21.31       18.73      6.70 o 
  -1   3  24        1.68        3.99      6.40 o 
   0   3  24        9.66       10.95      6.68 o 
   1   3  24        9.11        8.90      7.43 o 
   2   3  24       10.66       13.18      7.60 o 
   3   3  24       37.81       33.43      9.80 o 
   4   3  24        0.71        0.00      9.27 o 
  -6   4  24       16.56       10.86     12.08 o 
  -5   4  24        7.81       13.26      9.26 o 
  -4   4  24       12.13       17.37      8.99 o 
  -3   4  24        3.15        0.00      7.37 o 
  -2   4  24       73.47       73.65      8.57 o 
  -1   4  24       13.34       10.09      7.09 o 
   0   4  24       70.80       72.24      8.64 o 
   1   4  24        0.33        1.30      7.00 o 
   2   4  24        1.80        2.90      7.33 o 
   3   4  24        1.99        7.49      8.78 o 
   4   4  24       21.85       32.22     10.70 o 
  -5   5  24        0.03       10.93      9.47 o 
  -4   5  24       31.27       29.12      9.89 o 
  -3   5  24        9.18       11.35      8.20 o 
  -2   5  24       37.57       45.80      9.03 o 
  -1   5  24        8.73       10.66      8.15 o 
   0   5  24       40.96       51.05      8.57 o 
   1   5  24        1.59        0.00      7.48 o 
   2   5  24       17.44       29.10      8.21 o 
   3   5  24        2.53        6.73     10.30 o 
  -3   6  24        2.65        7.39      9.38 o 
  -2   6  24        1.37        3.64      8.59 o 
  -1   6  24        3.71        6.59      9.20 o 
   0   6  24       14.86       17.64      9.76 o 
   1   6  24        1.02        6.59     10.58 o 
  -7   0  25        5.35        9.78     15.16 o 
  -5   0  25       10.78        5.23     11.83 o 
  -3   0  25      142.50      174.06     19.02 o 
  -1   0  25       11.81       20.86     11.93 o 
   1   0  25       11.28        5.10     11.36 o 
   3   0  25       33.00       40.24     13.50 o 
   5   0  25        5.49        0.00     13.58 o 
  -7   1  25        1.35        7.60     11.99 o 
  -6   1  25       14.49       20.02     11.25 o 
  -5   1  25       81.59       76.79     15.96 o 
  -4   1  25       68.87       68.74      9.15 o 
  -3   1  25       14.14       16.72      7.43 o 
  -2   1  25        0.02        6.29      7.78 o 
  -1   1  25        1.14        8.80      8.10 o 
   0   1  25        1.53        0.00      7.69 o 
   1   1  25       12.91       16.59      8.51 o 
   2   1  25        0.90        5.98      8.27 o 
   3   1  25        4.30        0.70      8.68 o 
   4   1  25        0.40        0.00      9.39 o 
   5   1  25        9.33        3.65     12.88 o 
  -7   2  25        1.59        4.52     14.41 o 
  -6   2  25        0.01        0.00     12.25 o 
  -5   2  25        8.28        7.59      8.82 o 
  -4   2  25        4.04        6.96      7.49 o 
  -3   2  25       42.33       38.58      8.37 o 
  -2   2  25      127.92      121.98     12.07 o 
  -1   2  25        3.74        5.27      7.95 o 
   0   2  25       24.58       21.23      8.94 o 
   1   2  25       10.78        8.11      8.01 o 
   2   2  25        7.09        6.66      8.31 o 
   3   2  25        1.88        0.00      8.73 o 
   4   2  25        0.01        8.34      8.96 o 
  -6   3  25        8.51       12.14     14.28 o 
  -5   3  25        0.42        2.95     10.70 o 
  -4   3  25        8.24       11.95     12.14 o 
  -3   3  25        1.50        9.75      7.43 o 
  -2   3  25      228.73      236.36     13.47 o 
  -1   3  25      146.35      152.41     11.66 o 
   0   3  25       14.58       13.40      7.78 o 
   1   3  25       16.14       11.32      8.91 o 
   2   3  25       29.70       31.15     10.04 o 
   3   3  25       12.28       15.16      9.74 o 
   4   3  25       25.64       21.88     10.93 o 
  -6   4  25        1.33        2.34     13.98 o 
  -5   4  25       12.25       11.25      9.48 o 
  -4   4  25       11.94        9.80      9.42 o 
  -3   4  25        0.56        0.00      7.72 o 
  -2   4  25        2.90       10.86      6.89 o 
  -1   4  25        0.90        0.00      6.63 o 
   0   4  25       10.78       12.88      7.32 o 
   1   4  25        4.28        4.90      7.17 o 
   2   4  25        0.20        0.00      8.00 o 
   3   4  25        0.05        4.60      8.62 o 
  -5   5  25        0.28       13.90     14.74 o 
  -4   5  25        0.64        0.00      9.29 o 
  -3   5  25       27.32       35.23     10.27 o 
  -2   5  25        0.23        1.29      8.02 o 
  -1   5  25        0.08        0.00      8.40 o 
   0   5  25       28.96       26.77      8.08 o 
   1   5  25        1.27        5.43      7.85 o 
   2   5  25        0.03        8.19      8.92 o 
  -2   6  25        2.44        4.12     10.19 o 
  -1   6  25        5.51        1.52     11.33 o 
   0   6  25       26.19       30.66     11.26 o 
  -6   0  26       18.50       30.15     15.18 o 
  -4   0  26       13.36        6.32     12.00 o 
  -2   0  26      154.63      136.74     18.03 o 
   0   0  26        3.80        3.14     12.54 o 
   2   0  26        0.98        9.18     11.62 o 
   4   0  26        0.15        2.78     14.09 o 
  -7   1  26        3.57        7.51     15.73 o 
  -6   1  26        1.12        0.00     10.64 o 
  -5   1  26       29.24       26.53     10.77 o 
  -4   1  26        3.61        8.51      7.59 o 
  -3   1  26        2.08        0.00      8.02 o 
  -2   1  26        0.03        1.09      7.75 o 
  -1   1  26        0.41       12.83      8.43 o 
   0   1  26        0.87        0.00      8.01 o 
   1   1  26       45.19       54.69     10.18 o 
   2   1  26       13.88        9.86      9.00 o 
   3   1  26       20.05       21.48     10.26 o 
   4   1  26        7.26        4.96     10.16 o 
  -6   2  26       11.26        7.97     14.29 o 
  -5   2  26       16.50       26.06     11.56 o 
  -4   2  26       27.42       24.03      8.84 o 
  -3   2  26        6.25       15.45      8.45 o 
  -2   2  26        2.14       10.64      7.66 o 
  -1   2  26      106.67      125.93     12.64 o 
   0   2  26        9.24        0.51      8.91 o 
   1   2  26        4.67        8.92      8.69 o 
   2   2  26        0.53        0.36      8.46 o 
   3   2  26       13.06       10.45      9.35 o 
   4   2  26        0.04        0.00     11.70 o 
  -6   3  26        0.64        1.13     15.91 o 
  -5   3  26       10.44        6.80     11.39 o 
  -4   3  26       84.53       95.86     14.40 o 
  -3   3  26       57.59       54.09      9.30 o 
  -2   3  26        3.41        4.57      7.55 o 
  -1   3  26        7.87        5.97      7.71 o 
   0   3  26        0.00        0.00      8.58 o 
   1   3  26        3.01       13.78      8.93 o 
   2   3  26        9.51       12.80      9.05 o 
   3   3  26        3.57        8.88      9.73 o 
  -5   4  26       26.77       26.46     12.40 o 
  -4   4  26        1.44        4.33     10.84 o 
  -3   4  26        5.06        4.55      8.17 o 
  -2   4  26       10.46       14.05      8.32 o 
  -1   4  26       10.39       11.65      8.08 o 
   0   4  26        6.31        4.96      7.70 o 
   1   4  26        2.54        4.95      8.39 o 
   2   4  26       20.04       32.46      9.57 o 
  -4   5  26       11.98       12.77     11.37 o 
  -3   5  26        4.02        6.15     10.12 o 
  -2   5  26        5.30       17.24      9.16 o 
  -1   5  26        0.90        0.00      8.94 o 
   0   5  26       16.90       33.93      8.88 o 
   1   5  26        3.14       15.41      8.66 o 
  -5   0  27        8.21       18.78     17.82 o 
  -3   0  27       21.71       27.82     13.32 o 
  -1   0  27       87.09       95.43     17.05 o 
   1   0  27        0.81        1.04     11.55 o 
   3   0  27       14.26        9.70     14.03 o 
  -6   1  27        3.84        0.00     10.92 o 
  -5   1  27        0.96        0.00      9.91 o 
  -4   1  27       51.20       64.71     10.69 o 
  -3   1  27        6.26       15.19      9.10 o 
  -2   1  27       33.45       35.23      9.44 o 
  -1   1  27       65.88       72.27     10.62 o 
   0   1  27        0.55        0.00      8.40 o 
   1   1  27        0.01        4.62      8.07 o 
   2   1  27        9.88        5.01      9.23 o 
   3   1  27        5.05        2.47      8.85 o 
   4   1  27        2.64        0.00     13.03 o 
  -6   2  27       17.45       22.48     14.90 o 
  -5   2  27       23.02       29.73     12.30 o 
  -4   2  27        6.14        6.15      8.71 o 
  -3   2  27       22.12       20.02      8.62 o 
  -2   2  27       31.42       30.28      9.77 o 
  -1   2  27       33.62       33.53      9.54 o 
   0   2  27        3.35        1.73      8.83 o 
   1   2  27        0.26        0.00      9.06 o 
   2   2  27        2.37        4.80      8.94 o 
   3   2  27        0.85        7.40      9.80 o 
  -5   3  27        0.01       13.09     12.02 o 
  -4   3  27       44.20       51.18     12.53 o 
  -3   3  27        1.68        6.17      8.41 o 
  -2   3  27       16.68       20.43      8.24 o 
  -1   3  27        7.81        6.67      9.19 o 
   0   3  27       51.98       44.48     10.89 o 
   1   3  27        7.82        1.36      9.14 o 
   2   3  27        0.48        0.00      9.24 o 
   3   3  27       15.84       27.94     16.59 o 
  -4   4  27        9.38       10.77     11.21 o 
  -3   4  27       33.63       33.99     10.60 o 
  -2   4  27       27.35       32.60     10.52 o 
  -1   4  27       11.65       11.02      8.45 o 
   0   4  27        5.72        3.36      9.83 o 
   1   4  27        3.52        4.73      9.95 o 
   2   4  27        0.42        1.61     11.31 o 
  -3   5  27        6.95        8.75     14.50 o 
  -2   5  27        2.59        3.11     10.49 o 
  -1   5  27       11.13       17.28     10.13 o 
   0   5  27        0.25       10.65     11.22 o 
  -6   0  28        0.75        2.55     20.69 o 
  -4   0  28       89.98       83.14     16.67 o 
  -2   0  28       10.56        6.10     12.61 o 
   0   0  28       13.79        8.48     16.71 o 
   2   0  28        1.99        2.57     12.24 o 
  -6   1  28        0.60        1.17     14.58 o 
  -5   1  28        0.11        5.00     13.27 o 
  -4   1  28       11.20       14.05      9.45 o 
  -3   1  28       25.78       29.48      9.85 o 
  -2   1  28       65.96       78.69     11.75 o 
  -1   1  28       16.30       28.68      9.11 o 
   0   1  28        0.15        6.20      9.03 o 
   1   1  28        1.10        0.36      8.88 o 
   2   1  28        7.76        9.62      9.86 o 
   3   1  28       22.58       29.04     12.62 o 
  -5   2  28        2.08        0.41     11.83 o 
  -4   2  28        7.06       10.46      8.92 o 
  -3   2  28       40.73       52.35     11.03 o 
  -2   2  28       14.54       28.86      9.62 o 
  -1   2  28        6.54        3.39      8.78 o 
   0   2  28       25.23       32.92     10.37 o 
   1   2  28        5.40        2.80      9.13 o 
   2   2  28        1.27        0.00      9.59 o 
   3   2  28        2.53        6.85     17.51 o 
  -5   3  28        7.27       14.67     14.73 o 
  -4   3  28        2.36        0.00     10.96 o 
  -3   3  28        5.97       13.07      9.10 o 
  -2   3  28       27.71       20.19      9.82 o 
  -1   3  28        0.91        0.13      9.23 o 
   0   3  28        5.32       12.13     10.77 o 
   1   3  28        2.54        9.06     10.18 o 
   2   3  28        1.25        6.64     11.53 o 
  -3   4  28       12.83       16.28     10.75 o 
  -2   4  28        2.94        4.91     10.05 o 
  -1   4  28        0.44        2.06      8.77 o 
   0   4  28        4.80       10.39      9.98 o 
   1   4  28        0.09        0.00     13.66 o 
  -5   0  29        0.08        0.00     17.50 o 
  -3   0  29        5.77        9.93     13.00 o 
  -1   0  29       20.86       16.23     14.04 o 
   1   0  29        0.39        5.18     13.50 o 
  -5   1  29        0.94        0.34     13.45 o 
  -4   1  29        0.68        4.70      9.30 o 
  -3   1  29       11.64        5.54      9.11 o 
  -2   1  29        5.65        7.13      9.25 o 
  -1   1  29       16.35       13.18      9.17 o 
   0   1  29       10.77       13.33      9.45 o 
   1   1  29       14.69       13.12      9.68 o 
   2   1  29        0.06        8.05     10.54 o 
  -5   2  29       11.71        0.32     21.32 o 
  -4   2  29       11.58       20.77     11.24 o 
  -3   2  29        1.54        6.79      9.70 o 
  -2   2  29        3.61        7.33      9.75 o 
  -1   2  29        0.38        0.00      9.59 o 
   0   2  29        6.00        7.50      9.95 o 
   1   2  29        3.03        9.30      9.70 o 
   2   2  29       13.46        6.05     18.78 o 
  -4   3  29        0.50       15.22     14.71 o 
  -3   3  29        2.50       10.42     10.43 o 
  -2   3  29       16.48       22.90     10.48 o 
  -1   3  29        4.14        3.78     10.12 o 
   0   3  29        1.81        2.69     10.14 o 
   1   3  29        0.04       10.17     13.42 o 
  -4   0  30       12.51       10.38     14.50 o 
  -2   0  30       48.21       54.17     16.71 o 
   0   0  30        0.00        2.72     13.45 o 
  -4   1  30       13.64        9.25     11.43 o 
  -3   1  30        1.42        5.59      9.68 o 
  -2   1  30        0.24        2.07      9.77 o 
  -1   1  30       11.12       16.83     10.10 o 
   0   1  30        3.87        6.52     10.13 o 
   1   1  30        0.55       11.10     11.22 o 
  -4   2  30        7.66        4.96     14.48 o 
  -3   2  30        0.11        0.00     10.25 o 
  -2   2  30       16.68       22.36     10.51 o 
  -1   2  30       12.80       20.33     10.52 o 
   0   2  30        0.60        6.33     10.25 o 
  -2   3  30        0.77        0.02     14.99 o 
  -1   3  30       19.98       33.12     15.41 o 
  -3   0  31        1.99        7.21     14.38 o 
  -1   0  31        0.75        4.15     14.60 o 
  -3   1  31        9.26       12.65     13.21 o 
  -2   1  31        4.77       13.21     10.23 o 
  -1   1  31        1.18        0.00     11.19 o 
                                                 
